# Supplementary material for: Single-Molecule Sequencing of the Drosophila serrata Genome
Source: G3 (Bethesda). 2017 Jan 30;7(3):781–8. doi: 10.1534/g3.116.037598 (PMC5345708; doi:10.1534/g3.116.037598)
Supplement: Supplementary file 2 [file 781Table_S1.xlsx]

## Sheet: README
TAB	CONTENTS
D. melanogaster orthologs	results of reciprocal tBLASTx between D. serrata annotated feature sequences and D. melanogaster coding sequence (CDS).

## Sheet: D. melanogaster orthologs
Dser	Dmel	Dmel_FBgn	Dser2Dmel_perc_ident	Dser2Dmel_align_length	Dser2Dmel_mismatches	Dser2Dmel_gap_opens	Dser2Dmel_evalue	Dser2Dmel_bit_score	Dmel2Dser_perc_ident	Dmel2Dser_align_length	Dmel2Dser_mismatches	Dmel2Dser_gap_opens	Dmel2Dser_evalue	Dmel2Dser_bit_score
augustus_masked-scf7180000003156|quiver-processed-gene-0.31-mRNA-1	mt:Cyt-b-PB	FBgn0013678	42	100	58	0	4.17e-42	91.8	42	100	58	0	4.24e-56	91.8
augustus_masked-scf7180000003160|quiver-processed-gene-0.3-mRNA-1	CG14759-PB	FBgn0033278	60.759	79	31	0	1.29e-26	117	60.759	79	31	0	8.01e-27	117
augustus_masked-scf7180000003160|quiver-processed-gene-0.5-mRNA-1	CG34217-PA	FBgn0085246	86.486	111	15	0	1.74e-60	230	87.963	108	13	0	9.91e-52	200
augustus_masked-scf7180000003160|quiver-processed-gene-10.20-mRNA-1	prom-PE	FBgn0259210	91.248	617	54	0	0	1290	90.214	654	64	0	0	1325
augustus_masked-scf7180000003160|quiver-processed-gene-12.35-mRNA-1	Ir60a-PA	FBgn0034994	76.516	643	151	0	0	1222	73.497	366	97	0	0	669
augustus_masked-scf7180000003160|quiver-processed-gene-12.36-mRNA-1	CG30419-PA	FBgn0050419	98.98	98	1	0	3.87e-119	242	90.351	114	11	0	7.58e-132	252
augustus_masked-scf7180000003160|quiver-processed-gene-12.42-mRNA-1	ocm-PC	FBgn0266083	83.163	392	66	0	0	760	84.881	377	57	0	0	741
augustus_masked-scf7180000003160|quiver-processed-gene-15.24-mRNA-1	CG32834-PB	FBgn0052834	57.759	116	49	0	9.87e-62	130	45.588	136	74	0	1.12e-57	114
augustus_masked-scf7180000003160|quiver-processed-gene-15.25-mRNA-1	CG3831-PC	FBgn0034804	93.095	391	27	0	0	815	82.097	391	70	0	0	695
augustus_masked-scf7180000003160|quiver-processed-gene-15.29-mRNA-1	CG30187-PD	FBgn0050187	57.812	64	27	0	1.59e-80	91.3	57.812	64	27	0	7.14e-81	91.3
augustus_masked-scf7180000003160|quiver-processed-gene-15.39-mRNA-1	CG13532-PA	FBgn0034788	91.406	256	22	0	9.61e-158	555	93.443	244	16	0	1.19e-155	546
augustus_masked-scf7180000003160|quiver-processed-gene-17.23-mRNA-1	robo1-PC	FBgn0005631	85.259	1099	162	0	0	1903	94.574	774	42	0	0	1761
augustus_masked-scf7180000003160|quiver-processed-gene-17.26-mRNA-1	CG30268-PB	FBgn0050268	62.188	521	197	0	0	815	61.554	502	193	0	0	811
augustus_masked-scf7180000003160|quiver-processed-gene-17.27-mRNA-1	CG30275-PM	FBgn0050275	62.061	456	173	0	0	737	62.061	456	173	0	0	737
augustus_masked-scf7180000003160|quiver-processed-gene-18.50-mRNA-1	Cyp6d2-PA	FBgn0034756	92.929	495	35	0	0	1103	92.814	501	36	0	0	1115
augustus_masked-scf7180000003160|quiver-processed-gene-18.62-mRNA-1	CngA-PB	FBgn0261612	98.142	592	11	0	0	1295	98.142	592	11	0	0	1295
augustus_masked-scf7180000003160|quiver-processed-gene-2.0-mRNA-1	CG11635-PA	FBgn0033283	76.577	111	26	0	1.07e-101	238	78.218	101	22	0	3.37e-106	222
augustus_masked-scf7180000003160|quiver-processed-gene-2.14-mRNA-1	CG18449-PA	FBgn0033285	51.111	45	22	0	2.4e-15	53.3	51.111	45	22	0	3.98e-17	53.3
augustus_masked-scf7180000003160|quiver-processed-gene-21.0-mRNA-1	CG15925-PA	FBgn0034129	66.486	185	62	0	3.95e-117	268	66.486	185	62	0	1.12e-134	299
augustus_masked-scf7180000003160|quiver-processed-gene-22.15-mRNA-1	CG4927-PC	FBgn0034139	81.522	276	51	0	4.74e-180	571	81.522	276	51	0	2.78e-180	571
augustus_masked-scf7180000003160|quiver-processed-gene-22.24-mRNA-1	CG8303-PD	FBgn0034143	96.809	470	15	0	0	1094	96.809	470	15	0	0	1085
augustus_masked-scf7180000003160|quiver-processed-gene-23.9-mRNA-1	Picot-PD	FBgn0024315	92.889	450	32	0	0	996	92.889	450	32	0	0	996
augustus_masked-scf7180000003160|quiver-processed-gene-25.29-mRNA-1	resilin-PA	FBgn0034157	98	50	1	0	2e-126	127	90.566	53	5	0	4.64e-115	122
augustus_masked-scf7180000003160|quiver-processed-gene-25.31-mRNA-1	CG15919-PA	FBgn0040743	91.139	79	7	0	1.63e-49	193	84.946	93	14	0	4.78e-55	210
augustus_masked-scf7180000003160|quiver-processed-gene-26.40-mRNA-1	Dek-PE	FBgn0026533	96.721	122	4	0	0	278	96.61	118	4	0	7.59e-174	263
augustus_masked-scf7180000003160|quiver-processed-gene-26.41-mRNA-1	Fen1-PA	FBgn0025832	93.064	173	12	0	2.92e-110	393	93.605	172	11	0	6.72e-110	392
augustus_masked-scf7180000003160|quiver-processed-gene-27.50-mRNA-1	mute-PC	FBgn0085444	83.562	292	48	0	0	600	84.571	350	54	0	0	689
augustus_masked-scf7180000003160|quiver-processed-gene-28.18-mRNA-1	CG8950-PB	FBgn0034186	93.313	658	44	0	0	1409	93.313	658	44	0	0	1409
augustus_masked-scf7180000003160|quiver-processed-gene-31.17-mRNA-1	Asx-PD	FBgn0261823	93.458	107	7	0	0	231	94.286	105	6	0	0	225
augustus_masked-scf7180000003160|quiver-processed-gene-32.9-mRNA-1	CG8192-PA	FBgn0034030	97.468	158	4	0	2.01e-156	353	97.468	158	4	0	1e-135	353
augustus_masked-scf7180000003160|quiver-processed-gene-33.47-mRNA-1	Mmp1-PL	FBgn0035049	96.38	221	8	0	0	522	96.38	221	8	0	0	522
augustus_masked-scf7180000003160|quiver-processed-gene-33.51-mRNA-1	CG30161-PA	FBgn0050161	51.471	68	33	0	6.13e-31	78	51.471	68	33	0	6.02e-31	77.6
augustus_masked-scf7180000003160|quiver-processed-gene-33.54-mRNA-1	CG4781-PA	FBgn0035043	78.188	298	65	0	0	552	75.424	236	58	0	0	437
augustus_masked-scf7180000003160|quiver-processed-gene-33.66-mRNA-1	CG42360-PA	FBgn0259742	81.714	175	32	0	5.93e-125	353	81.714	175	32	0	1.5e-118	351
augustus_masked-scf7180000003160|quiver-processed-gene-34.82-mRNA-1	CG11414-PA	FBgn0035024	87.5	336	42	0	0	765	87.5	336	42	0	0	764
augustus_masked-scf7180000003160|quiver-processed-gene-34.86-mRNA-1	CG34227-PA	FBgn0085256	72	25	7	0	5.97e-13	46.9	77.419	31	7	0	9.67e-14	61.1
augustus_masked-scf7180000003160|quiver-processed-gene-37.36-mRNA-1	CG1827-PD	FBgn0033431	84.615	338	52	0	0	708	76.984	378	87	0	0	715
augustus_masked-scf7180000003160|quiver-processed-gene-38.1-mRNA-1	CG10459-PA	FBgn0033440	46.85	254	135	0	2.13e-79	295	46.85	254	135	0	5.85e-80	295
augustus_masked-scf7180000003160|quiver-processed-gene-38.4-mRNA-1	CheA46a-PA	FBgn0262594	35.632	174	112	0	5.6e-38	155	35.632	174	112	0	3.35e-38	155
augustus_masked-scf7180000003160|quiver-processed-gene-4.13-mRNA-1	CG42326-PE	FBgn0259226	93.225	369	25	0	0	890	93.225	369	25	0	0	874
augustus_masked-scf7180000003160|quiver-processed-gene-41.25-mRNA-1	spt4-PA	FBgn0028683	94.737	95	5	0	7.92e-59	226	94.737	95	5	0	1.46e-59	226
augustus_masked-scf7180000003160|quiver-processed-gene-42.9-mRNA-1	Taz-PC	FBgn0026619	78.912	294	62	0	2.01e-178	582	78.912	294	62	0	3.81e-179	582
augustus_masked-scf7180000003160|quiver-processed-gene-43.38-mRNA-1	CG11210-PA	FBgn0033259	76.662	647	151	0	0	1073	91.282	585	51	0	0	1272
augustus_masked-scf7180000003160|quiver-processed-gene-45.0-mRNA-1	px-PE	FBgn0003175	97.608	209	5	0	0	494	97.608	209	5	0	0	477
augustus_masked-scf7180000003160|quiver-processed-gene-46.27-mRNA-1	CG10384-PE	FBgn0034731	96.023	176	7	0	0	365	97.093	172	5	0	0	359
augustus_masked-scf7180000003160|quiver-processed-gene-46.34-mRNA-1	rad50-PE	FBgn0034728	79.947	748	150	0	0	1404	80.282	497	98	0	0	871
augustus_masked-scf7180000003160|quiver-processed-gene-47.22-mRNA-1	wrapper-PA	FBgn0025878	89.641	473	49	0	0	1034	89.641	473	49	0	0	1034
augustus_masked-scf7180000003160|quiver-processed-gene-47.27-mRNA-1	CG11298-PA	FBgn0034721	60	110	44	0	9.84e-38	155	63.441	93	34	0	1.33e-33	140
augustus_masked-scf7180000003160|quiver-processed-gene-47.29-mRNA-1	Gp150-PF	FBgn0013272	89.165	563	61	0	0	1170	89.165	563	61	0	0	1198
augustus_masked-scf7180000003160|quiver-processed-gene-48.9-mRNA-1	CG5819-PC	FBgn0034717	83.11	598	101	0	0	1118	84.444	405	63	0	0	808
augustus_masked-scf7180000003160|quiver-processed-gene-5.48-mRNA-1	CG13330-PA	FBgn0033848	47.368	76	40	0	1.55e-80	83.1	47.368	76	40	0	2.88e-92	82.8
augustus_masked-scf7180000003160|quiver-processed-gene-51.2-mRNA-1	Spt5-PA	FBgn0040273	96.918	584	18	0	0	1329	96.918	584	18	0	0	1327
augustus_masked-scf7180000003160|quiver-processed-gene-51.4-mRNA-1	mei-W68-PA	FBgn0002716	78.927	261	55	0	1.89e-147	481	78.927	261	55	0	2.02e-142	464
augustus_masked-scf7180000003160|quiver-processed-gene-6.31-mRNA-1	CG4744-PA	FBgn0033834	62.304	191	72	0	1.9e-140	267	61.538	195	75	0	1.91e-145	287
augustus_masked-scf7180000003160|quiver-processed-gene-61.32-mRNA-1	tor-PD	FBgn0003733	78.125	288	63	0	0	528	65.894	302	103	0	0	496
augustus_masked-scf7180000003160|quiver-processed-gene-61.34-mRNA-1	CG1399-PG	FBgn0033212	96.471	850	30	0	0	1901	96.471	850	30	0	0	1892
augustus_masked-scf7180000003160|quiver-processed-gene-61.39-mRNA-1	CG1946-PA	FBgn0033216	75.942	345	83	0	0	657	76.286	350	83	0	0	632
augustus_masked-scf7180000003160|quiver-processed-gene-63.82-mRNA-1	Klp54D-PA	FBgn0263076	97.921	433	9	0	0	973	97.921	433	9	0	0	975
augustus_masked-scf7180000003160|quiver-processed-gene-63.84-mRNA-1	cyp33-PA	FBgn0028382	89.256	121	13	0	0	268	89.256	121	13	0	1.02e-140	268
augustus_masked-scf7180000003160|quiver-processed-gene-63.86-mRNA-1	eIF3-S9-PA	FBgn0034237	96.369	661	24	0	0	1528	96.369	661	24	0	0	1494
augustus_masked-scf7180000003160|quiver-processed-gene-64.26-mRNA-1	CG30456-PB	FBgn0050456	96.517	402	14	0	0	931	96.535	404	14	0	0	936
augustus_masked-scf7180000003160|quiver-processed-gene-64.28-mRNA-1	Gbp-PA	FBgn0034199	64.865	37	13	0	1.23e-14	56.2	64.865	37	13	0	6.44e-16	56.5
augustus_masked-scf7180000003160|quiver-processed-gene-64.30-mRNA-1	CG17290-PC	FBgn0034201	75.758	33	8	0	4.1e-30	67	75.758	33	8	0	3.1e-32	67
augustus_masked-scf7180000003160|quiver-processed-gene-64.33-mRNA-1	CG17287-PA	FBgn0034202	57.895	171	72	0	9.77e-100	280	58.14	172	72	0	8.39e-91	285
augustus_masked-scf7180000003160|quiver-processed-gene-65.6-mRNA-1	CG43108-PA	FBgn0262568	43.75	48	27	0	2.48e-08	58.3	33.766	77	51	0	2.05e-09	59.8
augustus_masked-scf7180000003160|quiver-processed-gene-67.25-mRNA-1	Eps-15-PA	FBgn0035060	94.262	366	21	0	0	799	94.262	366	21	0	0	789
augustus_masked-scf7180000003160|quiver-processed-gene-8.47-mRNA-1	CG10799-PA	FBgn0033821	52.941	51	24	0	6.3e-12	64.1	56.098	41	18	0	7.98e-13	57.9
augustus_masked-scf7180000003160|quiver-processed-gene-8.49-mRNA-1	GstE14-PA	FBgn0033817	88.095	168	20	0	2.87e-125	360	87.719	171	21	0	3.34e-127	364
augustus_masked-scf7180000003160|quiver-processed-gene-9.11-mRNA-1	Brca2-PA	FBgn0050169	60.87	46	18	0	2.36e-92	76	43.662	71	40	0	1.49e-86	72.6
augustus_masked-scf7180000003160|quiver-processed-gene-9.17-mRNA-1	CG13589-PA	FBgn0035011	79.141	163	34	0	2.69e-93	339	79.141	163	34	0	1.58e-93	339
augustus_masked-scf7180000003160|quiver-processed-gene-9.22-mRNA-1	CG13579-PB	FBgn0035010	100	236	0	0	0	545	100	236	0	0	0	545
augustus_masked-scf7180000003180|quiver-processed-gene-0.2-mRNA-1	CG31419-PB	FBgn0051419	39.796	98	59	0	6.28e-36	91.3	65.079	63	22	0	7.63e-45	107
augustus_masked-scf7180000003191|quiver-processed-gene-0.1-mRNA-1	CheA84a-PA	FBgn0261290	55.034	149	67	0	5.68e-56	215	55.034	149	67	0	2.89e-56	215
augustus_masked-scf7180000003191|quiver-processed-gene-12.0-mRNA-1	dsx-PD	FBgn0000504	91.262	103	9	0	4.68e-153	219	97.727	88	2	0	9.14e-141	183
augustus_masked-scf7180000003191|quiver-processed-gene-12.11-mRNA-1	rin-PG	FBgn0015778	98.726	157	2	0	0	377	98.726	157	2	0	0	373
augustus_masked-scf7180000003191|quiver-processed-gene-12.2-mRNA-1	omd-PC	FBgn0038168	93.471	582	38	0	0	1301	93.471	582	38	0	0	1301
augustus_masked-scf7180000003191|quiver-processed-gene-13.2-mRNA-1	CG9757-PB	FBgn0003060	63.636	22	8	0	1.2e-08	39.6	80	30	6	0	4.63e-11	53.8
augustus_masked-scf7180000003191|quiver-processed-gene-13.6-mRNA-1	CG9269-PA	FBgn0038161	89.286	28	3	0	3.54e-28	63.8	89.655	29	3	0	4.81e-19	62.5
augustus_masked-scf7180000003191|quiver-processed-gene-15.6-mRNA-1	GILT1-PA	FBgn0038149	87.069	232	30	0	3.63e-144	511	88.889	225	25	0	5.95e-144	507
augustus_masked-scf7180000003191|quiver-processed-gene-16.14-mRNA-1	CG9813-PG	FBgn0038143	92.908	141	10	0	0	309	92.908	141	10	0	0	306
augustus_masked-scf7180000003191|quiver-processed-gene-17.24-mRNA-1	CG8630-PA	FBgn0038130	95.568	361	16	0	0	840	95.568	361	16	0	0	867
augustus_masked-scf7180000003191|quiver-processed-gene-19.18-mRNA-1	CG2051-PA	FBgn0037376	88.366	404	47	0	0	878	88.366	404	47	0	0	878
augustus_masked-scf7180000003191|quiver-processed-gene-21.33-mRNA-1	by-PC	FBgn0000244	92.281	285	22	0	0	633	92.281	285	22	0	0	631
augustus_masked-scf7180000003191|quiver-processed-gene-21.39-mRNA-1	CG13625-PA	FBgn0039210	85.507	207	30	0	0	406	85.507	207	30	0	0	389
augustus_masked-scf7180000003191|quiver-processed-gene-21.50-mRNA-1	Esyt2-PB	FBgn0266758	96.071	789	31	0	0	1786	96.071	789	31	0	0	1786
augustus_masked-scf7180000003191|quiver-processed-gene-3.16-mRNA-1	Ir94f-PB	FBgn0051225	62.264	265	100	0	0	410	65.637	259	89	0	0	415
augustus_masked-scf7180000003191|quiver-processed-gene-6.58-mRNA-1	Lsd-1-PA	FBgn0039114	92.34	235	18	0	0	474	92.34	235	18	0	0	440
augustus_masked-scf7180000003191|quiver-processed-gene-7.10-mRNA-1	Nup98-96-PD	FBgn0039120	79.802	708	143	0	0	1372	76.892	740	171	0	0	1367
augustus_masked-scf7180000003191|quiver-processed-gene-8.4-mRNA-1	CG9990-PD	FBgn0039594	96.574	759	26	0	0	1684	96.574	759	26	0	0	1722
augustus_masked-scf7180000003191|quiver-processed-gene-8.8-mRNA-1	CG9997-PB	FBgn0039597	48.085	235	122	0	6.28e-83	281	48.085	235	122	0	1.12e-79	269
augustus_masked-scf7180000003191|quiver-processed-gene-9.30-mRNA-1	Inx3-PC	FBgn0265274	97.475	396	10	0	0	884	97.656	384	9	0	0	890
augustus_masked-scf7180000003193|quiver-processed-gene-0.47-mRNA-1	mRpL50-PA	FBgn0028648	86.184	152	21	0	4.19e-89	326	85.083	181	27	0	1.63e-96	349
augustus_masked-scf7180000003193|quiver-processed-gene-4.14-mRNA-1	CG5642-PA	FBgn0036258	97.229	397	11	0	0	954	97.229	397	11	0	0	954
augustus_masked-scf7180000003193|quiver-processed-gene-4.15-mRNA-1	Rh7-PA	FBgn0036260	96.364	165	6	0	0	392	96.386	166	6	0	0	394
augustus_masked-scf7180000003193|quiver-processed-gene-4.8-mRNA-1	CG6910-PB	FBgn0036262	94.198	293	17	0	0	673	94.198	293	17	0	0	673
augustus_masked-scf7180000003193|quiver-processed-gene-6.45-mRNA-1	Drsl3-PA	FBgn0052283	70.175	57	17	0	1.59e-28	107	70.175	57	17	0	2.57e-32	107
augustus_masked-scf7180000003193|quiver-processed-gene-6.49-mRNA-1	kst-PH	FBgn0004167	97.094	1686	49	0	0	3691	97.094	1686	49	0	0	3668
augustus_masked-scf7180000003208|quiver-processed-gene-1.47-mRNA-1	CG32199-PB	FBgn0052199	74.394	371	95	0	0	716	74.394	371	95	0	0	677
augustus_masked-scf7180000003208|quiver-processed-gene-1.57-mRNA-1	CG7185-PB	FBgn0035872	61.566	281	108	0	0	376	94.737	114	6	0	0	262
augustus_masked-scf7180000003208|quiver-processed-gene-1.59-mRNA-1	bin-PA	FBgn0045759	93.75	160	10	0	0	329	89.305	187	20	0	0	372
augustus_masked-scf7180000003208|quiver-processed-gene-11.7-mRNA-1	T48-PB	FBgn0004359	96.552	232	8	0	0	503	84.298	363	57	0	0	666
augustus_masked-scf7180000003208|quiver-processed-gene-12.32-mRNA-1	Tsp97E-PG	FBgn0039465	92.793	222	16	0	1.32e-130	466	92.793	222	16	0	1.82e-131	466
augustus_masked-scf7180000003208|quiver-processed-gene-15.40-mRNA-1	ppk24-PA	FBgn0039839	91.304	184	16	0	0	417	90.96	177	16	0	0	399
augustus_masked-scf7180000003208|quiver-processed-gene-17.36-mRNA-1	Or85f-PA	FBgn0037685	75.188	266	66	0	0	513	76.336	393	93	0	0	722
augustus_masked-scf7180000003208|quiver-processed-gene-2.1-mRNA-1	CG43439-PA	FBgn0263387	53.704	54	25	0	5.34e-10	64.8	40	45	27	0	0.000875	38.6
augustus_masked-scf7180000003208|quiver-processed-gene-2.12-mRNA-1	CG12105-PB	FBgn0035241	96.97	99	3	0	0	222	96.97	99	3	0	0	222
augustus_masked-scf7180000003208|quiver-processed-gene-2.3-mRNA-1	CG10063-PA	FBgn0035727	81.538	65	12	0	4.32e-34	139	81.818	66	12	0	3.35e-35	142
augustus_masked-scf7180000003208|quiver-processed-gene-2.6-mRNA-1	CG18170-PB	FBgn0035239	50	38	19	0	6.06e-08	51	51.282	39	19	0	1.72e-08	52.5
augustus_masked-scf7180000003208|quiver-processed-gene-20.5-mRNA-1	Ets96B-PC	FBgn0039225	95.21	167	8	0	0	381	94.857	175	9	0	0	394
augustus_masked-scf7180000003208|quiver-processed-gene-22.47-mRNA-1	Gr93a-PA	FBgn0041229	76.44	191	45	0	7.55e-145	363	75.641	156	38	0	3.58e-144	296
augustus_masked-scf7180000003208|quiver-processed-gene-22.49-mRNA-1	Cby-PE	FBgn0067317	94.949	99	5	0	7.26e-63	229	94.949	99	5	0	5.38e-63	229
augustus_masked-scf7180000003208|quiver-processed-gene-22.55-mRNA-1	fit-PA	FBgn0038914	48.421	95	49	0	6.21e-32	113	48.421	95	49	0	2.56e-26	113
augustus_masked-scf7180000003208|quiver-processed-gene-23.15-mRNA-1	dnd-PA	FBgn0038916	97.753	178	4	0	7.27e-117	419	97.753	178	4	0	1.2e-117	419
augustus_masked-scf7180000003208|quiver-processed-gene-23.17-mRNA-1	CG43844-PF	FBgn0264426	37.5	64	40	0	1.45e-11	68.4	37.5	64	40	0	3.16e-12	68.4
augustus_masked-scf7180000003208|quiver-processed-gene-25.51-mRNA-1	Eip93F-PB	FBgn0264490	93.204	103	7	0	0	235	93.204	103	7	0	0	230
augustus_masked-scf7180000003208|quiver-processed-gene-25.68-mRNA-1	ssh-PD	FBgn0029157	91.647	431	36	0	0	935	91.647	431	36	0	0	919
augustus_masked-scf7180000003208|quiver-processed-gene-27.12-mRNA-1	fd96Cb-PA	FBgn0004898	97.561	123	3	0	6.88e-126	303	97.638	127	3	0	1e-131	310
augustus_masked-scf7180000003208|quiver-processed-gene-27.14-mRNA-1	CG33095-PB	FBgn0053095	73.043	115	31	0	0	208	73.043	115	31	0	0	207
augustus_masked-scf7180000003208|quiver-processed-gene-27.15-mRNA-1	CG31111-PA	FBgn0051111	83.648	159	26	0	8.49e-129	329	83.648	159	26	0	2.52e-129	329
augustus_masked-scf7180000003208|quiver-processed-gene-28.33-mRNA-1	CG31510-PA	FBgn0051510	68.362	177	56	0	0	298	70.06	167	50	0	0	288
augustus_masked-scf7180000003208|quiver-processed-gene-28.35-mRNA-1	Bili-PH	FBgn0039282	91.468	293	25	0	0	637	91.468	293	25	0	0	637
augustus_masked-scf7180000003208|quiver-processed-gene-29.17-mRNA-1	CG42446-PA	FBgn0259917	59.756	82	33	0	1.17e-31	136	59.756	82	33	0	1.6e-35	136
augustus_masked-scf7180000003208|quiver-processed-gene-29.23-mRNA-1	dgrn-PA	FBgn0037384	57.778	90	38	0	1.38e-52	141	57.778	90	38	0	7.78e-49	141
augustus_masked-scf7180000003208|quiver-processed-gene-29.24-mRNA-1	glob2-PD	FBgn0250846	68.59	156	49	0	6.96e-73	273	68.59	156	49	0	1.47e-73	273
augustus_masked-scf7180000003208|quiver-processed-gene-3.39-mRNA-1	Jon99Ci-PA	FBgn0003358	80.586	273	53	0	1.14e-153	542	80.586	273	53	0	2.98e-158	555
augustus_masked-scf7180000003208|quiver-processed-gene-33.26-mRNA-1	CS-2-PD	FBgn0029091	94.599	574	31	0	0	1329	94.599	574	31	0	0	1329
augustus_masked-scf7180000003208|quiver-processed-gene-34.3-mRNA-1	mub-PD	FBgn0262737	95.342	322	15	0	0	727	95.342	322	15	0	0	727
augustus_masked-scf7180000003208|quiver-processed-gene-35.41-mRNA-1	CG34428-PA	FBgn0085457	94.323	229	13	0	2.06e-150	531	93.421	152	10	0	8.3e-134	351
augustus_masked-scf7180000003208|quiver-processed-gene-35.46-mRNA-1	CG11251-PA	FBgn0036346	73.422	301	80	0	2.68e-153	540	73.422	301	80	0	3.82e-158	555
augustus_masked-scf7180000003208|quiver-processed-gene-39.3-mRNA-1	CG14110-PA	FBgn0036352	86.207	87	12	0	3.73e-94	162	70.992	131	38	0	1.92e-95	193
augustus_masked-scf7180000003208|quiver-processed-gene-40.10-mRNA-1	Rgl-PE	FBgn0026376	82.5	440	77	0	0	786	97.248	327	9	0	0	773
augustus_masked-scf7180000003208|quiver-processed-gene-40.18-mRNA-1	CG17361-PA	FBgn0036395	42.308	78	45	0	5.01e-32	92.3	46.739	92	49	0	1.59e-38	112
augustus_masked-scf7180000003208|quiver-processed-gene-41.10-mRNA-1	CG31176-PA	FBgn0051176	94.872	78	4	0	2.1e-138	155	98.925	93	1	0	1.89e-149	190
augustus_masked-scf7180000003208|quiver-processed-gene-42.2-mRNA-1	CG11035-PB	FBgn0037544	83.254	209	35	0	4.99e-120	429	86.702	188	25	0	8.05e-113	404
augustus_masked-scf7180000003208|quiver-processed-gene-45.38-mRNA-1	pnt-PD	FBgn0003118	91.371	197	17	0	0	454	91.371	197	17	0	0	454
augustus_masked-scf7180000003208|quiver-processed-gene-45.44-mRNA-1	CG6763-PB	FBgn0039069	92.632	95	7	0	2.44e-57	218	91.753	97	8	0	8.34e-65	220
augustus_masked-scf7180000003208|quiver-processed-gene-46.19-mRNA-1	fzo-PA	FBgn0011596	57.633	583	247	0	0	776	57.633	583	247	0	0	758
augustus_masked-scf7180000003208|quiver-processed-gene-47.0-mRNA-1	Irk1-PH	FBgn0265042	95.341	279	13	0	0	644	95.763	354	15	0	0	749
augustus_masked-scf7180000003208|quiver-processed-gene-47.6-mRNA-1	CG40178-PC	FBgn0058178	68.264	772	245	0	0	1290	67.623	732	237	0	0	1233
augustus_masked-scf7180000003208|quiver-processed-gene-48.43-mRNA-1	CG13833-PA	FBgn0039040	64.875	279	98	0	6.05e-129	425	64.875	279	98	0	4.63e-130	451
augustus_masked-scf7180000003208|quiver-processed-gene-51.37-mRNA-1	CG5538-PA	FBgn0038052	44.048	84	47	0	1.36e-15	83.6	44.048	84	47	0	2.91e-17	83
augustus_masked-scf7180000003208|quiver-processed-gene-51.46-mRNA-1	CG10035-PB	FBgn0038028	75	128	32	0	1.22e-89	221	76.522	115	27	0	1.66e-80	176
augustus_masked-scf7180000003208|quiver-processed-gene-52.6-mRNA-1	Cad89D-PB	FBgn0038439	91.777	681	56	0	0	1458	91.777	681	56	0	0	1456
augustus_masked-scf7180000003208|quiver-processed-gene-53.26-mRNA-1	CG42342-PP	FBgn0259244	64.722	360	127	0	0	555	66.187	417	141	0	0	563
augustus_masked-scf7180000003208|quiver-processed-gene-55.12-mRNA-1	CG31275-PA	FBgn0063261	81.373	102	19	0	3.76e-51	198	81.373	102	19	0	2.23e-51	198
augustus_masked-scf7180000003208|quiver-processed-gene-56.11-mRNA-1	abd-A-PB	FBgn0000014	99.571	233	1	0	1.05e-166	437	99.571	233	1	0	1.61e-165	437
augustus_masked-scf7180000003208|quiver-processed-gene-58.55-mRNA-1	VhaM9.7-d-PA	FBgn0038458	70.787	89	26	0	1.2e-44	176	70.787	89	26	0	7.32e-45	176
augustus_masked-scf7180000003208|quiver-processed-gene-58.64-mRNA-1	Actn3-PA	FBgn0015008	67.273	55	18	0	1.76e-26	97	66.071	56	19	0	1.64e-27	98.2
augustus_masked-scf7180000003208|quiver-processed-gene-59.17-mRNA-1	Dad-PC	FBgn0020493	75.789	190	46	0	0	361	75.789	190	46	0	0	361
augustus_masked-scf7180000003208|quiver-processed-gene-59.20-mRNA-1	CG14692-PE	FBgn0037836	84.472	161	25	0	0	318	81.503	173	32	0	0	296
augustus_masked-scf7180000003208|quiver-processed-gene-59.24-mRNA-1	Cad86C-PG	FBgn0261053	96.992	831	25	0	0	1804	96.992	831	25	0	0	1817
augustus_masked-scf7180000003208|quiver-processed-gene-61.17-mRNA-1	CG43999-PC	FBgn0264741	52.212	113	54	0	3.88e-49	138	52.212	113	54	0	1.39e-45	138
augustus_masked-scf7180000003208|quiver-processed-gene-61.20-mRNA-1	Gdh-PF	FBgn0001098	99.512	410	2	0	0	979	99.512	410	2	0	0	979
augustus_masked-scf7180000003208|quiver-processed-gene-63.20-mRNA-1	Syx1A-PC	FBgn0013343	100	292	0	0	0	640	100	292	0	0	0	639
augustus_masked-scf7180000003208|quiver-processed-gene-63.8-mRNA-1	CG5986-PB	FBgn0043455	89.062	64	7	0	4.23e-77	144	90	60	6	0	3.49e-75	135
augustus_masked-scf7180000003208|quiver-processed-gene-64.50-mRNA-1	Sec10-PA	FBgn0266673	97.718	701	16	0	0	1528	97.832	692	15	0	0	1536
augustus_masked-scf7180000003208|quiver-processed-gene-66.5-mRNA-1	Rim-PX	FBgn0053547	92.017	238	19	0	0	539	97.696	217	5	0	0	514
augustus_masked-scf7180000003208|quiver-processed-gene-67.4-mRNA-1	htl-PC	FBgn0010389	71.429	238	68	0	1.16e-133	438	71.429	238	68	0	1.58e-141	438
augustus_masked-scf7180000003208|quiver-processed-gene-68.12-mRNA-1	CG14317-PA	FBgn0038566	85.757	337	48	0	0	719	85.757	337	48	0	0	719
augustus_masked-scf7180000003208|quiver-processed-gene-68.14-mRNA-1	CG14315-PA	FBgn0038568	51.852	108	52	0	2.03e-53	134	49.515	103	52	0	1.95e-49	124
augustus_masked-scf7180000003208|quiver-processed-gene-69.15-mRNA-1	cdm-PB	FBgn0261532	88.148	675	80	0	0	1454	88.148	675	80	0	0	1454
augustus_masked-scf7180000003208|quiver-processed-gene-69.20-mRNA-1	Ssdp-PD	FBgn0011481	63.021	192	71	0	4.19e-176	248	64.286	154	55	0	1.87e-172	195
augustus_masked-scf7180000003208|quiver-processed-gene-69.24-mRNA-1	rtet-PA	FBgn0028468	79.849	397	80	0	0	739	80.296	406	80	0	0	761
augustus_masked-scf7180000003208|quiver-processed-gene-69.4-mRNA-1	CG7215-PB	FBgn0038571	86.26	131	18	0	2.06e-70	263	86.26	131	18	0	8.37e-71	263
augustus_masked-scf7180000003208|quiver-processed-gene-70.48-mRNA-1	CG5745-PA	FBgn0038855	98.588	354	5	0	0	851	98.588	354	5	0	0	851
augustus_masked-scf7180000003208|quiver-processed-gene-71.7-mRNA-1	rhi-PA	FBgn0004400	67.273	55	18	0	2.51e-44	107	67.273	55	18	0	1.14e-44	107
augustus_masked-scf7180000003208|quiver-processed-gene-72.43-mRNA-1	CG10934-PA	FBgn0034263	64.286	84	30	0	2.5e-54	139	64.516	62	22	0	4.93e-43	108
augustus_masked-scf7180000003208|quiver-processed-gene-72.55-mRNA-1	rdgBbeta-PA	FBgn0027872	94.118	255	15	0	4.46e-165	579	94.141	256	15	0	2.19e-166	582
augustus_masked-scf7180000003208|quiver-processed-gene-72.61-mRNA-1	Ir54a-PA	FBgn0034272	56.583	357	155	0	0	478	56.583	357	155	0	0	478
augustus_masked-scf7180000003209|quiver-processed-gene-1.5-mRNA-1	Ir47a-PA	FBgn0033515	50.761	197	97	0	1.74e-161	215	45.876	194	105	0	2.64e-161	209
augustus_masked-scf7180000003209|quiver-processed-gene-1.9-mRNA-1	Obp47a-PA	FBgn0033573	82.203	118	21	0	1.47e-66	250	80.303	132	26	0	4.86e-68	254
augustus_masked-scf7180000003209|quiver-processed-gene-11.29-mRNA-1	CG14505-PB	FBgn0034327	81.982	111	20	0	3.91e-57	218	81.982	111	20	0	2.44e-57	218
augustus_masked-scf7180000003209|quiver-processed-gene-12.62-mRNA-1	sax-PC	FBgn0003317	93.214	280	19	0	0	634	93.214	280	19	0	0	634
augustus_masked-scf7180000003209|quiver-processed-gene-5.1-mRNA-1	CG7737-PB	FBgn0033584	91.051	447	40	0	0	1015	91.051	447	40	0	0	986
augustus_masked-scf7180000003209|quiver-processed-gene-5.13-mRNA-1	CG34224-PA	FBgn0085253	75.758	33	8	0	2.15e-27	67	75.758	33	8	0	4.77e-17	67
augustus_masked-scf7180000003209|quiver-processed-gene-5.18-mRNA-1	eIF6-PA	FBgn0034915	96.311	244	9	0	2.38e-154	544	96.327	245	9	0	1.1e-155	546
augustus_masked-scf7180000003209|quiver-processed-gene-6.0-mRNA-1	TM4SF-PC	FBgn0020372	97.786	271	6	0	0	638	97.786	271	6	0	4.81e-179	624
augustus_masked-scf7180000003209|quiver-processed-gene-6.7-mRNA-1	kcc-PF	FBgn0261794	97.963	982	20	0	0	2239	97.963	982	20	0	0	2239
augustus_masked-scf7180000003209|quiver-processed-gene-6.9-mRNA-1	Galphas-PD	FBgn0001123	95.72	257	11	0	0	552	95.213	188	9	0	0	439
augustus_masked-scf7180000003209|quiver-processed-gene-7.24-mRNA-1	Alas-PA	FBgn0020764	94.514	401	22	0	0	917	94.514	401	22	0	0	917
augustus_masked-scf7180000003209|quiver-processed-gene-8.16-mRNA-1	snama-PA	FBgn0086129	93.048	187	13	0	0	427	93.048	187	13	0	0	423
augustus_masked-scf7180000003209|quiver-processed-gene-8.21-mRNA-1	gammaSnap1-PA	FBgn0028552	92.5	280	21	0	1.62e-165	581	92.5	280	21	0	1.37e-164	576
augustus_masked-scf7180000003209|quiver-processed-gene-8.9-mRNA-1	sei-PC	FBgn0003353	91.518	224	19	0	0	507	91.518	224	19	0	0	507
augustus_masked-scf7180000003210|quiver-processed-gene-0.3-mRNA-1	Su(var)2-10-PA	FBgn0003612	91.745	424	35	0	0	888	91.765	425	35	0	0	878
augustus_masked-scf7180000003213|quiver-processed-gene-0.0-mRNA-1	CG4066-PA	FBgn0038011	50.622	241	119	0	2.1e-66	252	51.98	202	97	0	3.45e-59	225
augustus_masked-scf7180000003213|quiver-processed-gene-10.16-mRNA-1	cv-d-PA	FBgn0265048	93.531	572	37	0	0	1254	93.565	575	37	0	0	1261
augustus_masked-scf7180000003213|quiver-processed-gene-10.24-mRNA-1	CG4546-PA	FBgn0038373	89.901	406	41	0	0	892	89.901	406	41	0	0	871
augustus_masked-scf7180000003213|quiver-processed-gene-10.33-mRNA-1	CG9589-PA	FBgn0038361	77.2	250	57	0	5.94e-133	472	77.2	250	57	0	3.47e-133	472
augustus_masked-scf7180000003213|quiver-processed-gene-10.35-mRNA-1	CG5614-PA	FBgn0038359	59.302	86	35	0	5.62e-74	130	59.302	86	35	0	1.31e-66	129
augustus_masked-scf7180000003213|quiver-processed-gene-10.36-mRNA-1	CG4525-PA	FBgn0038358	97.449	392	10	0	0	925	97.462	394	10	0	0	929
augustus_masked-scf7180000003213|quiver-processed-gene-11.14-mRNA-1	CG4520-PB	FBgn0038355	83.696	184	30	0	0	407	83.696	184	30	0	0	407
augustus_masked-scf7180000003213|quiver-processed-gene-11.16-mRNA-1	CG31446-PB	FBgn0051446	76.97	165	38	0	3.02e-88	325	79.775	89	18	0	1.91e-72	189
augustus_masked-scf7180000003213|quiver-processed-gene-12.7-mRNA-1	CG8509-PA	FBgn0030696	61.069	131	51	0	3.98e-102	205	61.069	131	51	0	2.29e-102	205
augustus_masked-scf7180000003213|quiver-processed-gene-16.43-mRNA-1	CG8412-PA	FBgn0037743	88.382	482	56	0	0	1024	72.6	500	137	0	0	783
augustus_masked-scf7180000003213|quiver-processed-gene-17.3-mRNA-1	ymp-PC	FBgn0261287	56.25	80	35	0	5.3e-25	111	46.491	114	61	0	6.58e-31	131
augustus_masked-scf7180000003213|quiver-processed-gene-18.3-mRNA-1	CG11966-PB	FBgn0037645	99.225	129	1	0	0	265	99.231	130	1	0	0	269
augustus_masked-scf7180000003213|quiver-processed-gene-19.4-mRNA-1	skap-PH	FBgn0037643	93.154	409	28	0	0	856	93.154	409	28	0	0	899
augustus_masked-scf7180000003213|quiver-processed-gene-2.65-mRNA-1	Taf1-PF	FBgn0010355	95.8	500	21	0	0	1175	95.8	500	21	0	0	1165
augustus_masked-scf7180000003213|quiver-processed-gene-20.62-mRNA-1	CG10055-PA	FBgn0037482	84.729	203	31	0	0	430	86.631	187	25	0	0	409
augustus_masked-scf7180000003213|quiver-processed-gene-20.66-mRNA-1	Alh-PP	FBgn0261238	97.802	273	6	0	0	648	97.794	272	6	0	0	634
augustus_masked-scf7180000003213|quiver-processed-gene-8.24-mRNA-1	GATAe-PC	FBgn0038391	94.624	93	5	0	0	223	94.565	92	5	0	0	219
augustus_masked-scf7180000003213|quiver-processed-gene-8.29-mRNA-1	CG5478-PA	FBgn0038386	44.444	72	40	0	9.97e-40	71.6	44.144	111	62	0	1.2e-51	122
augustus_masked-scf7180000003213|quiver-processed-gene-8.30-mRNA-1	CG45105-PH	FBgn0266566	88.889	351	39	0	0	647	62.903	310	115	0	0	452
augustus_masked-scf7180000003214|quiver-processed-gene-1.14-mRNA-1	Sclp-PC	FBgn0030357	80.882	204	39	0	4.31e-107	377	80.193	207	41	0	8.37e-107	379
augustus_masked-scf7180000003214|quiver-processed-gene-1.15-mRNA-1	CG32537-PB	FBgn0052537	71.831	71	20	0	4.11e-56	136	78.333	60	13	0	5.67e-53	129
augustus_masked-scf7180000003214|quiver-processed-gene-10.16-mRNA-1	CG6290-PA	FBgn0030921	76.786	56	13	0	1.44e-49	107	76.786	56	13	0	7.14e-54	107
augustus_masked-scf7180000003214|quiver-processed-gene-10.19-mRNA-1	CG32548-PB	FBgn0052548	70.732	82	24	0	9.83e-38	94.5	62.963	54	20	0	2.2e-22	81.9
augustus_masked-scf7180000003214|quiver-processed-gene-18.2-mRNA-1	RunxA-PB	FBgn0083981	89.883	257	26	0	0	518	89.883	257	26	0	0	529
augustus_masked-scf7180000003214|quiver-processed-gene-2.20-mRNA-1	CG13000-PA	FBgn0030807	58.14	43	18	0	3.15e-23	65.7	52.632	57	27	0	2.75e-27	72.1
augustus_masked-scf7180000003214|quiver-processed-gene-2.23-mRNA-1	sisA-PA	FBgn0003411	81.25	80	15	0	3.19e-50	151	81.25	80	15	0	4.72e-56	151
augustus_masked-scf7180000003214|quiver-processed-gene-21.10-mRNA-1	CG15450-PA	FBgn0031132	68.605	344	108	0	2.29e-179	585	68.605	344	108	0	9.07e-168	558
augustus_masked-scf7180000003214|quiver-processed-gene-23.3-mRNA-1	corolla-PA	FBgn0267967	26.59	173	127	0	5.73e-23	86.9	28.105	153	110	0	6.68e-22	82.9
augustus_masked-scf7180000003214|quiver-processed-gene-25.51-mRNA-1	meso18E-PD	FBgn0040089	96.855	159	5	0	0	380	96.894	161	5	0	0	383
augustus_masked-scf7180000003214|quiver-processed-gene-25.62-mRNA-1	CG12531-PB	FBgn0031064	98.826	596	7	0	0	1284	98.826	596	7	0	0	1274
augustus_masked-scf7180000003214|quiver-processed-gene-4.25-mRNA-1	Lint-1-PE	FBgn0030274	77.401	177	40	0	7.02e-170	332	77.401	177	40	0	2.08e-174	329
augustus_masked-scf7180000003214|quiver-processed-gene-5.14-mRNA-1	CG12725-PA	FBgn0030483	64.286	70	25	0	2.44e-23	100	64.286	70	25	0	2.38e-26	101
augustus_masked-scf7180000003214|quiver-processed-gene-5.16-mRNA-1	Cp7Fb-PA	FBgn0014465	79.021	143	30	0	0	229	76.159	151	36	0	0	290
augustus_masked-scf7180000003214|quiver-processed-gene-6.32-mRNA-1	CalpC-PA	FBgn0260450	81.017	295	56	0	0	595	81.017	295	56	0	0	610
augustus_masked-scf7180000003214|quiver-processed-gene-6.34-mRNA-1	CG11178-PC	FBgn0030499	86.316	285	39	0	0	586	87.153	288	37	0	0	583
augustus_masked-scf7180000003214|quiver-processed-gene-6.39-mRNA-1	CG9919-PB	FBgn0030742	93.478	230	15	0	1.71e-164	530	90.377	239	23	0	1.82e-163	530
augustus_masked-scf7180000003214|quiver-processed-gene-7.3-mRNA-1	CG33639-PD	FBgn0053639	83.471	242	40	0	0	425	95.763	118	5	0	0	274
augustus_masked-scf7180000003214|quiver-processed-gene-9.28-mRNA-1	CG6106-PB	FBgn0030914	74.534	161	41	0	0	279	74.534	161	41	0	0	306
augustus_masked-scf7180000003215|quiver-processed-gene-0.8-mRNA-1	CG17177-PA	FBgn0036440	38.571	70	43	0	1.18e-14	51.6	38.571	70	43	0	3.88e-22	51.2
augustus_masked-scf7180000003215|quiver-processed-gene-1.14-mRNA-1	Trl-PK	FBgn0013263	99.59	244	1	0	0	541	99.59	244	1	0	0	537
augustus_masked-scf7180000003215|quiver-processed-gene-1.18-mRNA-1	CG33260-PC	FBgn0053260	81.875	160	29	0	3.25e-134	303	81.875	160	29	0	1.38e-134	303
augustus_masked-scf7180000003215|quiver-processed-gene-1.20-mRNA-1	mop-PA	FBgn0036448	94.679	545	29	0	0	1166	94.679	545	29	0	0	1134
augustus_masked-scf7180000003215|quiver-processed-gene-10.29-mRNA-1	CG7276-PB	FBgn0036499	66.667	156	52	0	1.29e-69	260	66.667	156	52	0	8.21e-70	260
augustus_masked-scf7180000003215|quiver-processed-gene-10.34-mRNA-1	Eip71CD-PG	FBgn0000565	92.045	176	14	0	5.47e-149	375	92.045	176	14	0	2.74e-156	398
augustus_masked-scf7180000003215|quiver-processed-gene-13.9-mRNA-1	Cralbp-PA	FBgn0035636	95.873	315	13	0	0	725	95.873	315	13	0	0	725
augustus_masked-scf7180000003215|quiver-processed-gene-14.7-mRNA-1	sif-PK	FBgn0085447	99.142	466	4	0	0	1087	99.149	470	4	0	0	1093
augustus_masked-scf7180000003215|quiver-processed-gene-15.10-mRNA-1	CG10591-PA	FBgn0035621	79.365	63	13	0	6.94e-81	120	74.324	74	19	0	1.84e-71	94.1
augustus_masked-scf7180000003215|quiver-processed-gene-15.12-mRNA-1	spo-PC	FBgn0003486	77.467	537	121	0	0	1011	81.584	505	93	0	0	1005
augustus_masked-scf7180000003215|quiver-processed-gene-15.19-mRNA-1	Sras-PA	FBgn0029121	90.638	235	22	0	3.98e-149	527	90.987	233	21	0	1.1e-148	523
augustus_masked-scf7180000003215|quiver-processed-gene-16.0-mRNA-1	CG13285-PA	FBgn0035611	82.353	34	6	0	1.89e-33	61.1	87.5	32	4	0	5.25e-31	60.6
augustus_masked-scf7180000003215|quiver-processed-gene-17.7-mRNA-1	CG4835-PB	FBgn0035607	45.487	277	151	0	0	226	87.5	136	17	0	0	328
augustus_masked-scf7180000003215|quiver-processed-gene-3.28-mRNA-1	CG13458-PA	FBgn0036479	84.354	441	69	0	0	970	86.321	424	58	0	0	955
augustus_masked-scf7180000003215|quiver-processed-gene-3.31-mRNA-1	sstn-PA	FBgn0036476	94.118	85	5	0	0	160	92.391	92	7	0	0	166
augustus_masked-scf7180000003215|quiver-processed-gene-3.38-mRNA-1	CG18581-PA	FBgn0036466	84.783	46	7	0	1.02e-43	101	84.783	46	7	0	7.4e-42	102
augustus_masked-scf7180000003215|quiver-processed-gene-5.1-mRNA-1	DCX-EMAP-PF	FBgn0259099	99.118	680	6	0	0	1651	99.118	680	6	0	0	1651
augustus_masked-scf7180000003215|quiver-processed-gene-6.21-mRNA-1	Pdi-PE	FBgn0014002	94.558	441	24	0	0	989	94.558	441	24	0	0	999
augustus_masked-scf7180000003215|quiver-processed-gene-6.22-mRNA-1	Pex3-PB	FBgn0036484	91.554	296	25	0	0	639	91.453	234	20	0	0	480
augustus_masked-scf7180000003215|quiver-processed-gene-8.14-mRNA-1	Toll-6-PC	FBgn0036494	95.683	556	24	0	0	1333	95.683	556	24	0	0	1333
augustus_masked-scf7180000003217|quiver-processed-gene-1.31-mRNA-1	CG17680-PA	FBgn0062440	80	90	18	0	4.04e-45	178	80	90	18	0	2.4e-45	178
augustus_masked-scf7180000003217|quiver-processed-gene-1.34-mRNA-1	pds5-PB	FBgn0260012	93.418	471	31	0	0	1042	93.418	471	31	0	0	1042
augustus_masked-scf7180000003217|quiver-processed-gene-1.37-mRNA-1	CG15708-PA	FBgn0034099	64.151	106	38	0	5.47e-79	198	63.636	110	40	0	1.77e-73	203
augustus_masked-scf7180000003223|quiver-processed-gene-0.11-mRNA-1	CG8216-PA	FBgn0033358	83.133	166	28	0	6.66e-116	339	85.065	154	23	0	1.88e-112	346
augustus_masked-scf7180000003223|quiver-processed-gene-0.14-mRNA-1	babo-PC	FBgn0011300	95.833	384	16	0	0	900	95.833	384	16	0	0	900
augustus_masked-scf7180000003235|quiver-processed-gene-0.15-mRNA-1	Acph-1-PA	FBgn0000032	80.216	278	55	0	0	543	80.216	278	55	0	0	567
augustus_masked-scf7180000003235|quiver-processed-gene-1.20-mRNA-1	CG2053-PB	FBgn0039887	68.837	215	67	0	3.07e-121	344	68.837	215	67	0	7.55e-122	344
augustus_masked-scf7180000003235|quiver-processed-gene-10.5-mRNA-1	MCO3-PA	FBgn0039387	85.57	596	86	0	0	1276	85.57	596	86	0	0	1306
augustus_masked-scf7180000003235|quiver-processed-gene-12.21-mRNA-1	CG31038-PE	FBgn0051038	95.455	88	4	0	0	202	95.455	88	4	0	0	201
augustus_masked-scf7180000003235|quiver-processed-gene-12.31-mRNA-1	neo-PB	FBgn0039704	95.271	571	27	0	0	1326	95.544	561	25	0	0	1310
augustus_masked-scf7180000003235|quiver-processed-gene-13.26-mRNA-1	ca-PC	FBgn0000247	90.964	498	45	0	0	1060	92.719	467	34	0	0	1039
augustus_masked-scf7180000003235|quiver-processed-gene-13.29-mRNA-1	CG31253-PA	FBgn0051253	74.286	70	18	0	4.01e-44	128	74.286	70	18	0	2.08e-45	129
augustus_masked-scf7180000003235|quiver-processed-gene-14.11-mRNA-1	CG34362-PI	FBgn0085391	79.042	334	70	0	0	598	99.479	192	1	0	0	458
augustus_masked-scf7180000003235|quiver-processed-gene-17.0-mRNA-1	Gfat2-PA	FBgn0039580	95.608	683	30	0	0	1548	95.608	683	30	0	0	1519
augustus_masked-scf7180000003235|quiver-processed-gene-18.33-mRNA-1	CG43117-PB	FBgn0262577	83.333	24	4	0	5.81e-12	54.7	83.333	24	4	0	1.08e-15	54.7
augustus_masked-scf7180000003235|quiver-processed-gene-18.40-mRNA-1	CG34112-PB	FBgn0086608	75.342	73	18	0	7.19e-39	136	72.5	80	22	0	1.53e-38	132
augustus_masked-scf7180000003235|quiver-processed-gene-5.0-mRNA-1	FeCH-PA	FBgn0266268	95	360	18	0	0	848	95	360	18	0	0	848
augustus_masked-scf7180000003235|quiver-processed-gene-5.7-mRNA-1	spn-B-PA	FBgn0003480	85.437	206	30	0	0	421	85.437	206	30	0	0	399
augustus_masked-scf7180000003235|quiver-processed-gene-6.4-mRNA-1	cv-c-PD	FBgn0086901	95.633	687	30	0	0	1440	95.633	687	30	0	0	1430
augustus_masked-scf7180000003235|quiver-processed-gene-9.33-mRNA-1	CG42261-PB	FBgn0259146	94.203	207	12	0	0	444	94.203	207	12	0	0	441
augustus_masked-scf7180000003236|quiver-processed-gene-0.2-mRNA-1	CG40191-PC	FBgn0058191	77.941	204	45	0	4.56e-118	391	72.646	223	61	0	3.3e-113	373
augustus_masked-scf7180000003238|quiver-processed-gene-1.0-mRNA-1	Pglym87-PA	FBgn0011270	78.409	264	57	0	3.32e-139	481	78.409	264	57	0	2.53e-150	516
augustus_masked-scf7180000003238|quiver-processed-gene-1.4-mRNA-1	CG4848-PC	FBgn0037998	80.855	538	103	0	0	923	70.154	325	97	0	0	471
augustus_masked-scf7180000003238|quiver-processed-gene-2.20-mRNA-1	CG4702-PD	FBgn0037992	96.324	136	5	0	0	304	96.324	136	5	0	0	304
augustus_masked-scf7180000003238|quiver-processed-gene-2.23-mRNA-1	CG14506-PC	FBgn0039659	63.953	86	31	0	3.8e-49	144	61.728	81	31	0	7.14e-40	128
augustus_masked-scf7180000003238|quiver-processed-gene-3.43-mRNA-1	Spt3-PA	FBgn0037981	98.63	292	4	0	0	644	91.688	385	32	0	0	800
augustus_masked-scf7180000003238|quiver-processed-gene-4.0-mRNA-1	mfas-PQ	FBgn0260745	92.07	517	41	0	0	1126	92.115	520	41	0	0	1106
augustus_masked-scf7180000003238|quiver-processed-gene-4.10-mRNA-1	GC1-PB	FBgn0260743	96.864	287	9	0	3.69e-169	593	95.031	322	16	0	7.35e-179	624
augustus_masked-scf7180000003238|quiver-processed-gene-4.7-mRNA-1	Mst89B-PA	FBgn0020399	76.471	34	8	0	1.73e-29	72.5	76.471	34	8	0	6.22e-25	72.1
augustus_masked-scf7180000003238|quiver-processed-gene-4.9-mRNA-1	GC2-PB	FBgn0037970	80	190	38	0	3.46e-153	363	80.198	303	60	0	2.82e-151	532
augustus_masked-scf7180000003238|quiver-processed-gene-5.34-mRNA-1	CG46026-PA	FBgn0267690	68.75	32	10	0	2.5e-64	49.2	43.529	85	48	0	9.07e-27	90.9
augustus_masked-scf7180000003238|quiver-processed-gene-6.70-mRNA-1	NPFR-PD	FBgn0037408	92.754	345	25	0	0	731	92.754	345	25	0	0	717
augustus_masked-scf7180000003244|quiver-processed-gene-0.19-mRNA-1	CG13300-PA	FBgn0035699	98.052	154	3	0	3.55e-91	271	68.824	170	53	0	2.74e-84	278
augustus_masked-scf7180000003254|quiver-processed-gene-0.41-mRNA-1	CG18417-PA	FBgn0035780	79.147	211	44	0	3.59e-158	429	79.147	211	44	0	2.23e-158	429
augustus_masked-scf7180000003254|quiver-processed-gene-0.46-mRNA-1	mib1-PA	FBgn0263601	99.374	799	5	0	0	1877	99.097	443	4	0	0	1094
augustus_masked-scf7180000003254|quiver-processed-gene-2.13-mRNA-1	kni-PA	FBgn0001320	100	106	0	0	8.97e-158	264	100	96	0	0	8.54e-152	253
augustus_masked-scf7180000003254|quiver-processed-gene-3.36-mRNA-1	Tsp66A-PC	FBgn0035786	40	200	120	0	4.3e-51	201	40	200	120	0	1.05e-51	201
augustus_masked-scf7180000003254|quiver-processed-gene-3.38-mRNA-1	Cyp316a1-PB	FBgn0035790	77.381	168	38	0	0	319	72.034	236	66	0	0	407
augustus_masked-scf7180000003254|quiver-processed-gene-3.42-mRNA-1	Cyp4d8-PA	FBgn0015033	76.978	139	32	0	7.84e-165	262	76.978	139	32	0	7.89e-171	262
augustus_masked-scf7180000003264|quiver-processed-gene-0.24-mRNA-1	CG18467-PA	FBgn0034218	78.61	187	40	0	1.96e-124	363	78.61	187	40	0	1.02e-124	363
augustus_masked-scf7180000003266|quiver-processed-gene-0.11-mRNA-1	EfSec-PA	FBgn0034627	77.323	269	61	0	0	517	76.923	273	63	0	0	520
augustus_masked-scf7180000003268|quiver-processed-gene-0.35-mRNA-1	CG13950-PA	FBgn0031289	95.255	274	13	0	0	648	95.341	279	13	0	0	656
augustus_masked-scf7180000003268|quiver-processed-gene-0.38-mRNA-1	drongo-PF	FBgn0020304	96.479	142	5	0	1.05e-180	338	96.479	142	5	0	0	337
augustus_masked-scf7180000003268|quiver-processed-gene-10.54-mRNA-1	CG13164-PA	FBgn0061197	44.565	92	51	0	2.03e-39	100	43.878	98	55	0	2.28e-40	104
augustus_masked-scf7180000003268|quiver-processed-gene-11.34-mRNA-1	CG31688-PF	FBgn0263355	100	92	0	0	5.57e-101	230	100	92	0	0	1.31e-100	230
augustus_masked-scf7180000003268|quiver-processed-gene-11.36-mRNA-1	Tep3-PA	FBgn0041181	91.696	1433	119	0	0	3093	91.696	1433	119	0	0	3125
augustus_masked-scf7180000003268|quiver-processed-gene-14.9-mRNA-1	CG15414-PA	FBgn0031542	85.714	91	13	0	8.74e-125	186	84.956	113	17	0	1.83e-129	199
augustus_masked-scf7180000003268|quiver-processed-gene-15.46-mRNA-1	CG33123-PB	FBgn0053123	93.359	768	51	0	0	1753	93.359	768	51	0	0	1775
augustus_masked-scf7180000003268|quiver-processed-gene-17.20-mRNA-1	Oatp30B-PD	FBgn0032123	95.915	563	23	0	0	1236	96.552	493	17	0	0	1116
augustus_masked-scf7180000003268|quiver-processed-gene-18.16-mRNA-1	Pde8-PE	FBgn0266377	97.207	752	21	0	0	1687	97.207	752	21	0	0	1666
augustus_masked-scf7180000003268|quiver-processed-gene-20.7-mRNA-1	Or45a-PA	FBgn0033404	82.517	143	25	0	3.87e-170	275	82.517	143	25	0	0	293
augustus_masked-scf7180000003268|quiver-processed-gene-21.28-mRNA-1	Pkn-PS	FBgn0020621	96.875	352	11	0	0	798	96.875	352	11	0	0	825
augustus_masked-scf7180000003268|quiver-processed-gene-22.28-mRNA-1	CG12964-PB	FBgn0034022	97.253	182	5	0	0	410	97.253	182	5	0	0	403
augustus_masked-scf7180000003268|quiver-processed-gene-5.11-mRNA-1	ham-PF	FBgn0045852	94.054	185	11	0	0	461	94.054	185	11	0	0	461
augustus_masked-scf7180000003268|quiver-processed-gene-6.23-mRNA-1	CG10570-PB	FBgn0040992	79.167	24	5	0	1.36e-12	53.3	79.167	24	5	0	7.26e-15	53.3
augustus_masked-scf7180000003268|quiver-processed-gene-7.3-mRNA-1	CG4880-PA	FBgn0030803	67.5	120	39	0	4.87e-47	187	67.5	120	39	0	2.31e-47	187
augustus_masked-scf7180000003268|quiver-processed-gene-9.5-mRNA-1	CG8086-PP	FBgn0032010	79.405	840	173	0	0	1717	79.405	840	173	0	0	1692
augustus_masked-scf7180000003268|quiver-processed-gene-9.8-mRNA-1	CG43057-PB	FBgn0262359	46.875	64	34	0	4.35e-18	91.3	46.875	64	34	0	5.62e-19	91.3
augustus_masked-scf7180000003269|quiver-processed-gene-0.66-mRNA-1	CG1979-PA	FBgn0026563	69.697	66	20	0	2.84e-66	88.1	74.359	39	10	0	1.29e-59	70.2
augustus_masked-scf7180000003269|quiver-processed-gene-10.55-mRNA-1	CG5555-PB	FBgn0038686	92.157	408	32	0	0	909	92.157	408	32	0	0	932
augustus_masked-scf7180000003269|quiver-processed-gene-12.30-mRNA-1	CG17267-PC	FBgn0038821	84.507	71	11	0	1.65e-89	142	80.808	99	19	0	1.15e-101	157
augustus_masked-scf7180000003269|quiver-processed-gene-13.14-mRNA-1	CG31223-PA	FBgn0051223	91.195	159	14	0	7.02e-163	356	91.667	156	13	0	1.09e-154	351
augustus_masked-scf7180000003269|quiver-processed-gene-14.32-mRNA-1	Calx-PI	FBgn0013995	89.434	530	56	0	0	1087	89.434	530	56	0	0	1100
augustus_masked-scf7180000003269|quiver-processed-gene-4.14-mRNA-1	CG45263-PE	FBgn0266801	90.942	552	50	0	0	1234	90.942	552	50	0	0	1229
augustus_masked-scf7180000003269|quiver-processed-gene-7.42-mRNA-1	ksr-PD	FBgn0015402	86.026	229	32	0	0	439	82.52	246	43	0	0	428
augustus_masked-scf7180000003269|quiver-processed-gene-7.45-mRNA-1	PEK-PC	FBgn0037327	80.085	236	47	0	0	430	83.562	219	36	0	0	455
augustus_masked-scf7180000003269|quiver-processed-gene-8.26-mRNA-1	CG2663-PC	FBgn0037323	96.44	309	11	0	0	723	96.44	309	11	0	0	723
augustus_masked-scf7180000003269|quiver-processed-gene-8.28-mRNA-1	CG14668-PA	FBgn0037320	46.286	175	94	0	2.28e-45	181	46.286	175	94	0	2.68e-45	180
augustus_masked-scf7180000003271|quiver-processed-gene-1.18-mRNA-1	CG7031-PC	FBgn0039027	71.622	74	21	0	4.72e-116	137	63.043	92	34	0	2.88e-119	142
augustus_masked-scf7180000003271|quiver-processed-gene-10.36-mRNA-1	CG42534-PC	FBgn0260487	98.438	256	4	0	0	572	98.479	263	4	0	0	584
augustus_masked-scf7180000003271|quiver-processed-gene-10.38-mRNA-1	CG3339-PC	FBgn0039510	96.444	1125	40	0	0	2580	96.444	1125	40	0	0	2580
augustus_masked-scf7180000003271|quiver-processed-gene-11.14-mRNA-1	CG11873-PD	FBgn0039633	95.37	108	5	0	0	244	85.841	113	16	0	0	251
augustus_masked-scf7180000003271|quiver-processed-gene-15.4-mRNA-1	Pak3-PC	FBgn0044826	96.519	316	11	0	0	729	96.25	320	12	0	0	736
augustus_masked-scf7180000003271|quiver-processed-gene-3.8-mRNA-1	CG33213-PA	FBgn0053213	58.125	160	67	0	6.11e-72	246	58.125	160	67	0	4.63e-72	246
augustus_masked-scf7180000003271|quiver-processed-gene-6.59-mRNA-1	CG12880-PA	FBgn0046258	95	140	7	0	1.27e-138	332	94.853	136	7	0	1.57e-127	325
augustus_masked-scf7180000003271|quiver-processed-gene-7.31-mRNA-1	dsd-PC	FBgn0039528	88.358	670	78	0	0	1391	93.772	562	35	0	0	1296
augustus_masked-scf7180000003271|quiver-processed-gene-8.0-mRNA-1	CG5402-PA	FBgn0039521	42.424	33	19	0	8.56e-09	41.4	42.424	33	19	0	1.08e-11	41.4
augustus_masked-scf7180000003271|quiver-processed-gene-8.1-mRNA-1	Gr98a-PA	FBgn0039520	56.364	220	96	0	3.84e-140	307	57.042	284	122	0	5.17e-157	401
augustus_masked-scf7180000003273|quiver-processed-gene-0.9-mRNA-1	CG32447-PB	FBgn0052447	99.663	297	1	0	0	693	99.663	297	1	0	0	693
augustus_masked-scf7180000003273|quiver-processed-gene-1.27-mRNA-1	CycH-PA	FBgn0022936	88.372	301	35	0	0	639	88.372	301	35	0	0	639
augustus_masked-scf7180000003273|quiver-processed-gene-1.37-mRNA-1	CG11263-PB	FBgn0036330	63.946	147	53	0	4.47e-81	230	63.946	147	53	0	2.34e-81	230
augustus_masked-scf7180000003273|quiver-processed-gene-2.0-mRNA-1	CG10748-PA	FBgn0036327	73.041	319	86	0	8.44e-145	514	73.041	319	86	0	2.28e-135	479
augustus_masked-scf7180000003273|quiver-processed-gene-4.15-mRNA-1	CG17666-PA	FBgn0036311	50	36	18	0	5.82e-36	55.1	74.074	27	7	0	1.56e-34	52.7
augustus_masked-scf7180000003273|quiver-processed-gene-4.18-mRNA-1	Ptp69D-PA	FBgn0014007	95.948	617	25	0	0	1426	95.928	614	25	0	0	1454
augustus_masked-scf7180000003273|quiver-processed-gene-4.7-mRNA-1	CG32106-PE	FBgn0052106	45.679	81	44	0	7.96e-35	83.7	36.134	119	76	0	5.13e-35	86.4
augustus_masked-scf7180000003274|quiver-processed-gene-1.26-mRNA-1	CG42324-PK	FBgn0259224	92.513	187	14	0	0	391	98.148	162	3	0	0	355
augustus_masked-scf7180000003274|quiver-processed-gene-4.12-mRNA-1	CG10359-PE	FBgn0035452	80.556	180	35	0	0	374	78.075	187	41	0	0	376
augustus_masked-scf7180000003274|quiver-processed-gene-5.0-mRNA-1	CG43089-PB	FBgn0262535	41.818	55	32	0	3.4e-17	51	41.818	55	32	0	2.14e-17	51
augustus_masked-scf7180000003274|quiver-processed-gene-7.40-mRNA-1	CG42676-PF	FBgn0261562	97.674	129	3	0	5.59e-106	322	97.692	130	3	0	1.59e-106	324
augustus_masked-scf7180000003274|quiver-processed-gene-8.49-mRNA-1	CG12011-PA	FBgn0035257	71.875	64	18	0	1.1e-106	113	71.875	64	18	0	4.94e-109	113
augustus_masked-scf7180000003274|quiver-processed-gene-8.54-mRNA-1	Bgb-PB	FBgn0013753	97.549	204	5	0	3.67e-148	491	98.446	193	3	0	6.72e-142	471
augustus_masked-scf7180000003289|quiver-processed-gene-0.4-mRNA-1	CG8157-PB	FBgn0034010	63.158	19	7	0	0.79	32.2	64.706	17	6	0	0.000343	33.1
augustus_masked-scf7180000003289|quiver-processed-gene-0.5-mRNA-1	CG8155-PA	FBgn0034009	96.753	308	10	0	0	724	96.764	309	10	0	0	726
augustus_masked-scf7180000003289|quiver-processed-gene-12.100-mRNA-1	pirk-PB	FBgn0034647	77.612	134	30	0	1.75e-73	216	74.074	81	21	0	1.78e-64	143
augustus_masked-scf7180000003289|quiver-processed-gene-12.84-mRNA-1	CG4372-PA	FBgn0034665	77.143	140	32	0	6.19e-139	227	77.143	140	32	0	2.4e-139	227
augustus_masked-scf7180000003289|quiver-processed-gene-12.86-mRNA-1	CG13492-PD	FBgn0034662	81.924	343	62	0	0	740	80.787	432	83	0	0	891
augustus_masked-scf7180000003289|quiver-processed-gene-12.89-mRNA-1	lox2-PA	FBgn0034660	90.688	494	46	0	0	1147	90.688	494	46	0	0	1147
augustus_masked-scf7180000003289|quiver-processed-gene-2.13-mRNA-1	GPHR-PA	FBgn0033995	93.976	415	25	0	0	951	93.976	415	25	0	0	951
augustus_masked-scf7180000003289|quiver-processed-gene-3.0-mRNA-1	igl-PA	FBgn0013467	95.122	82	4	0	4.94e-110	188	95.402	87	4	0	2.31e-103	193
augustus_masked-scf7180000003289|quiver-processed-gene-3.1-mRNA-1	CG8089-PA	FBgn0033993	71.333	150	43	0	1.43e-156	233	71.053	152	44	0	0	269
augustus_masked-scf7180000003289|quiver-processed-gene-5.35-mRNA-1	CG43068-PA	FBgn0262478	45.455	33	18	0	1.66e-05	34.5	45.455	33	18	0	1.09e-05	34.5
augustus_masked-scf7180000003289|quiver-processed-gene-6.55-mRNA-1	Kank-PI	FBgn0027596	87.36	356	45	0	0	737	87.36	356	45	0	0	710
augustus_masked-scf7180000003289|quiver-processed-gene-6.56-mRNA-1	Cyp6a8-PA	FBgn0013772	81.275	502	94	0	0	1001	80.815	417	80	0	0	822
augustus_masked-scf7180000003289|quiver-processed-gene-8.33-mRNA-1	CG13500-PA	FBgn0034683	62.162	333	126	0	1.79e-154	475	59.111	225	92	0	1.3e-139	298
augustus_masked-scf7180000003289|quiver-processed-gene-9.0-mRNA-1	CG9308-PA	FBgn0034681	66.495	194	65	0	6.33e-93	338	65	200	70	0	1.11e-94	343
augustus_masked-scf7180000003289|quiver-processed-gene-9.1-mRNA-1	CG34370-PH	FBgn0085399	98.521	879	13	0	0	2133	98.521	879	13	0	0	2133
augustus_masked-scf7180000003289|quiver-processed-gene-9.2-mRNA-1	CG30401-PC	FBgn0050401	92.424	66	5	0	3.22e-71	147	88.571	70	8	0	1.71e-70	148
augustus_masked-scf7180000003289|quiver-processed-gene-9.3-mRNA-1	Gr58b-PA	FBgn0041238	63.391	407	149	0	0	657	63.391	407	149	0	0	657
augustus_masked-scf7180000003289|quiver-processed-gene-9.4-mRNA-1	CG34029-PA	FBgn0054029	46.875	32	17	0	7.71e-22	49.6	52	75	36	0	1.62e-32	115
augustus_masked-scf7180000003289|quiver-processed-gene-9.6-mRNA-1	Gr58a-PA	FBgn0041239	69.512	246	75	0	1.27e-132	400	70.956	272	79	0	9.57e-132	396
augustus_masked-scf7180000003292|quiver-processed-gene-0.2-mRNA-1	CG11577-PA	FBgn0036847	92.857	98	7	0	1.21e-88	232	91.071	112	10	0	8.57e-95	259
augustus_masked-scf7180000003295|quiver-processed-gene-1.28-mRNA-1	rib-PC	FBgn0003254	98.333	120	2	0	0	291	91.111	135	12	0	0	299
augustus_masked-scf7180000003298|quiver-processed-gene-1.38-mRNA-1	hoip-PB	FBgn0015393	98.438	128	2	0	2.84e-68	256	98.438	128	2	0	4.29e-59	224
augustus_masked-scf7180000003299|quiver-processed-gene-0.11-mRNA-1	CG5033-PA	FBgn0028744	93.902	656	40	0	0	1493	95.462	639	29	0	0	1490
augustus_masked-scf7180000003299|quiver-processed-gene-0.14-mRNA-1	CG6362-PA	FBgn0028740	81.784	269	49	0	0	522	81.784	269	49	0	0	523
augustus_masked-scf7180000003299|quiver-processed-gene-0.16-mRNA-1	CG33981-PB	FBgn0250851	100	78	0	0	4.91e-47	184	100	78	0	0	2.05e-47	184
augustus_masked-scf7180000003299|quiver-processed-gene-0.17-mRNA-1	Ubc10-PA	FBgn0026316	94.839	155	8	0	4.29e-89	325	94.839	155	8	0	6.62e-101	363
augustus_masked-scf7180000003299|quiver-processed-gene-1.1-mRNA-1	grh-PO	FBgn0259211	98.776	245	3	0	0	585	98.78	246	3	0	0	584
augustus_masked-scf7180000003299|quiver-processed-gene-1.10-mRNA-1	CG14492-PA	FBgn0034283	74.317	183	47	0	3.76e-95	346	74.317	183	47	0	2.21e-95	346
augustus_masked-scf7180000003299|quiver-processed-gene-2.0-mRNA-1	Elk-PA	FBgn0011589	99.219	512	4	0	0	1154	99.217	511	4	0	0	1152
augustus_masked-scf7180000003300|quiver-processed-gene-1.2-mRNA-1	CG3092-PA	FBgn0034835	84.804	204	31	0	8.71e-124	393	84.804	204	31	0	1.56e-134	428
augustus_masked-scf7180000003302|quiver-processed-gene-0.0-mRNA-1	bun-PG	FBgn0259176	98.02	101	2	0	0	230	98.02	101	2	0	0	228
augustus_masked-scf7180000003303|quiver-processed-gene-0.8-mRNA-1	CG15485-PB	FBgn0032442	85.273	421	62	0	0	902	85.273	421	62	0	0	902
augustus_masked-scf7180000003309|quiver-processed-gene-1.36-mRNA-1	magu-PD	FBgn0262169	89.172	157	17	0	0	359	88.742	151	17	0	0	342
augustus_masked-scf7180000003311|quiver-processed-gene-1.1-mRNA-1	CG11369-PA	FBgn0029951	74.648	71	18	0	3.37e-60	129	71.739	92	26	0	9.22e-65	163
augustus_masked-scf7180000003311|quiver-processed-gene-2.1-mRNA-1	CG32719-PA	FBgn0052719	56.452	62	27	0	3.04e-21	93.2	56.452	62	27	0	3.61e-21	93.2
augustus_masked-scf7180000003311|quiver-processed-gene-5.10-mRNA-1	CG15930-PB	FBgn0029754	35.075	134	87	0	2.43e-29	107	35.075	134	87	0	5.34e-30	107
augustus_masked-scf7180000003311|quiver-processed-gene-5.8-mRNA-1	CheA7a-PA	FBgn0029948	69.536	151	46	0	2.89e-75	281	71.166	163	47	0	3.31e-82	302
augustus_masked-scf7180000003325|quiver-processed-gene-0.0-mRNA-1	galectin-PD	FBgn0031213	82.199	191	34	0	0	408	79.625	373	76	0	0	759
augustus_masked-scf7180000003325|quiver-processed-gene-0.1-mRNA-1	CG11374-PC	FBgn0031214	66.667	177	59	0	2.05e-159	291	66.667	177	59	0	4.29e-166	291
augustus_masked-scf7180000003325|quiver-processed-gene-0.2-mRNA-1	l(2)gl-PK	FBgn0002121	84.836	488	74	0	0	959	82.609	345	60	0	0	686
augustus_masked-scf7180000003325|quiver-processed-gene-1.21-mRNA-1	Zir-PA	FBgn0031216	93.601	797	51	0	0	1778	93.601	797	51	0	0	1778
augustus_masked-scf7180000003325|quiver-processed-gene-11.8-mRNA-1	Ets21C-PD	FBgn0005660	76.336	131	31	0	7.35e-116	255	87.64	89	11	0	3.82e-95	208
augustus_masked-scf7180000003325|quiver-processed-gene-12.7-mRNA-1	CG2652-PA	FBgn0025838	71.127	142	41	0	4.51e-74	248	71.127	142	41	0	7.35e-75	248
augustus_masked-scf7180000003325|quiver-processed-gene-12.8-mRNA-1	Gsc-PD	FBgn0010323	100	51	0	0	6.94e-131	124	69	100	31	0	2.24e-130	170
augustus_masked-scf7180000003325|quiver-processed-gene-13.0-mRNA-1	ds-PB	FBgn0000497	93.093	666	46	0	0	1380	92.433	674	51	0	0	1424
augustus_masked-scf7180000003325|quiver-processed-gene-15.56-mRNA-1	CG1824-PA	FBgn0030403	95.361	582	27	0	0	1255	93.782	595	37	0	0	1266
augustus_masked-scf7180000003325|quiver-processed-gene-15.58-mRNA-1	Hmt4-20-PB	FBgn0025639	97.276	257	7	0	0	593	97.244	254	7	0	0	582
augustus_masked-scf7180000003325|quiver-processed-gene-2.0-mRNA-1	Ptp36E-PC	FBgn0267486	98.78	656	8	0	0	1502	98.795	664	8	0	0	1553
augustus_masked-scf7180000003325|quiver-processed-gene-2.5-mRNA-1	CG31787-PA	FBgn0051787	67.29	214	70	0	2.42e-99	360	67.29	214	70	0	1.11e-92	337
augustus_masked-scf7180000003325|quiver-processed-gene-7.48-mRNA-1	CG11555-PB	FBgn0086856	67.5	40	13	0	2.96e-33	72.6	67.5	40	13	0	2.31e-33	72.2
augustus_masked-scf7180000003325|quiver-processed-gene-9.4-mRNA-1	slp1-PA	FBgn0003430	100	115	0	0	1.15e-120	286	93.651	126	8	0	7.65e-117	291
augustus_masked-scf7180000003330|quiver-processed-gene-0.43-mRNA-1	CG12913-PB	FBgn0033500	91.628	215	18	0	0	456	91.748	206	17	0	0	470
augustus_masked-scf7180000003330|quiver-processed-gene-10.10-mRNA-1	Cdk5-PA	FBgn0013762	98.305	295	5	0	0	702	98.305	295	5	0	0	702
augustus_masked-scf7180000003330|quiver-processed-gene-11.6-mRNA-1	CG42531-PA	FBgn0260436	65.347	101	35	0	3.44e-51	159	65.347	101	35	0	7.52e-46	159
augustus_masked-scf7180000003330|quiver-processed-gene-12.22-mRNA-1	CG8243-PA	FBgn0033349	99.375	160	1	0	0	395	97.006	167	5	0	0	395
augustus_masked-scf7180000003330|quiver-processed-gene-12.27-mRNA-1	CG13751-PA	FBgn0033340	95.455	22	1	0	8.84e-09	49.6	82.5	40	7	0	3.99e-16	75.1
augustus_masked-scf7180000003330|quiver-processed-gene-12.8-mRNA-1	CG8235-PA	FBgn0033351	96.319	163	6	0	8.52e-126	382	96.341	164	6	0	3.41e-121	384
augustus_masked-scf7180000003330|quiver-processed-gene-2.29-mRNA-1	CG18011-PA	FBgn0033491	81.201	633	119	0	0	1337	77.907	430	95	0	0	880
augustus_masked-scf7180000003330|quiver-processed-gene-3.10-mRNA-1	CG33923-PB	FBgn0053923	68.354	158	50	0	2e-77	287	68.354	158	50	0	8.72e-78	287
augustus_masked-scf7180000003330|quiver-processed-gene-4.6-mRNA-1	Den1-PC	FBgn0033716	80.426	235	46	0	2.03e-132	471	88.35	206	24	0	9.69e-131	462
augustus_masked-scf7180000003330|quiver-processed-gene-6.21-mRNA-1	CG8520-PB	FBgn0033734	90.875	263	24	0	0	582	87.075	294	38	0	0	620
augustus_masked-scf7180000003330|quiver-processed-gene-6.25-mRNA-1	Nup54-PA	FBgn0033737	87.871	404	49	0	0	851	87.886	421	51	0	0	864
augustus_masked-scf7180000003330|quiver-processed-gene-9.17-mRNA-1	CG30080-PC	FBgn0050080	90	70	7	0	2.1e-36	149	86.667	75	10	0	4.44e-37	151
augustus_masked-scf7180000003330|quiver-processed-gene-9.18-mRNA-1	CG30089-PA	FBgn0050089	100	128	0	0	0	244	100	128	0	0	0	240
augustus_masked-scf7180000003330|quiver-processed-gene-9.25-mRNA-1	CG33461-PB	FBgn0053461	56.881	109	47	0	2.82e-75	168	56.881	109	47	0	1.03e-75	168
augustus_masked-scf7180000003335|quiver-processed-gene-2.32-mRNA-1	CG34424-PA	FBgn0085453	85.644	202	29	0	6.12e-118	422	85.644	202	29	0	2.84e-118	422
augustus_masked-scf7180000003335|quiver-processed-gene-2.35-mRNA-1	NaPi-T-PB	FBgn0016684	87.903	248	30	0	0	515	87.903	248	30	0	0	515
augustus_masked-scf7180000003335|quiver-processed-gene-2.36-mRNA-1	SMC2-PA	FBgn0027783	86.585	902	121	0	0	1803	87.083	1169	151	0	0	2283
augustus_masked-scf7180000003335|quiver-processed-gene-3.28-mRNA-1	CG30411-PA	FBgn0050411	73.75	80	21	0	1.22e-37	144	73.75	80	21	0	2.69e-38	144
augustus_masked-scf7180000003335|quiver-processed-gene-4.11-mRNA-1	SP2637-PD	FBgn0034371	95.44	307	14	0	0	710	95.44	307	14	0	0	710
augustus_masked-scf7180000003335|quiver-processed-gene-4.9-mRNA-1	CG13558-PA	FBgn0034869	67.89	109	35	0	6.06e-73	185	67.89	109	35	0	3.58e-73	185
augustus_masked-scf7180000003335|quiver-processed-gene-5.1-mRNA-1	CG42855-PB	FBgn0262102	60.87	46	18	0	7.58e-14	73.9	60.87	46	18	0	4.3e-14	73.9
augustus_masked-scf7180000003335|quiver-processed-gene-5.10-mRNA-1	CG44433-PA	FBgn0265625	56.716	67	29	0	2.92e-72	85.4	60	60	24	0	4.08e-66	88.6
augustus_masked-scf7180000003335|quiver-processed-gene-5.4-mRNA-1	Cyp12b2-PA	FBgn0034387	81.159	414	78	0	0	760	81.159	414	78	0	0	828
augustus_masked-scf7180000003335|quiver-processed-gene-5.9-mRNA-1	CG44435-PB	FBgn0265627	68.75	80	25	0	8.08e-75	137	67.059	85	28	0	1.14e-75	139
augustus_masked-scf7180000003337|quiver-processed-gene-1.29-mRNA-1	CG32228-PA	FBgn0052228	62.5	56	21	0	1.11e-22	78.6	46.25	80	43	0	2.9e-22	79.8
augustus_masked-scf7180000003340|quiver-processed-gene-11.17-mRNA-1	bab2-PB	FBgn0025525	83.26	227	38	0	0	426	87.879	198	24	0	0	399
augustus_masked-scf7180000003340|quiver-processed-gene-11.18-mRNA-1	CG13912-PA	FBgn0035186	89.888	89	9	0	1.09e-79	196	90.184	163	16	0	2.94e-90	328
augustus_masked-scf7180000003340|quiver-processed-gene-11.25-mRNA-1	LysS-PA	FBgn0004430	96.748	123	4	0	2.79e-85	312	96.748	123	4	0	1.63e-85	312
augustus_masked-scf7180000003340|quiver-processed-gene-3.15-mRNA-1	CG6404-PA	FBgn0027615	91.093	247	22	0	0	543	91.093	247	22	0	0	543
augustus_masked-scf7180000003340|quiver-processed-gene-5.24-mRNA-1	CG6321-PA	FBgn0036117	82.192	219	39	0	0	452	82.192	219	39	0	0	452
augustus_masked-scf7180000003340|quiver-processed-gene-6.43-mRNA-1	SuUR-PA	FBgn0025355	87.097	279	36	0	0	589	90.099	202	20	0	0	448
augustus_masked-scf7180000003340|quiver-processed-gene-6.48-mRNA-1	Gad1-PD	FBgn0004516	99.804	511	1	0	0	1247	99.804	511	1	0	0	1247
augustus_masked-scf7180000003340|quiver-processed-gene-6.54-mRNA-1	dib-PA	FBgn0000449	88.474	321	37	0	0	613	88.474	321	37	0	0	615
augustus_masked-scf7180000003340|quiver-processed-gene-7.15-mRNA-1	Gr61a-PB	FBgn0035167	86.813	182	24	0	3.59e-148	374	86.813	182	24	0	0	374
augustus_masked-scf7180000003340|quiver-processed-gene-7.26-mRNA-1	Gr64c-PB	FBgn0045477	91.111	270	24	0	0	587	88.81	420	47	0	0	904
augustus_masked-scf7180000003340|quiver-processed-gene-9.20-mRNA-1	Glut1-PX	FBgn0264574	80.161	746	148	0	0	1296	99.677	619	2	0	0	1281
augustus_masked-scf7180000003340|quiver-processed-gene-9.21-mRNA-1	CG12038-PA	FBgn0035179	93.25	400	27	0	0	912	93.103	406	28	0	0	924
augustus_masked-scf7180000003340|quiver-processed-gene-9.23-mRNA-1	trio-PC	FBgn0024277	96.331	954	35	0	0	2156	96.331	954	35	0	0	2184
augustus_masked-scf7180000003347|quiver-processed-gene-0.5-mRNA-1	comm3-PE	FBgn0259236	91.011	89	8	0	4.15e-100	196	91.011	89	8	0	1.08e-95	198
augustus_masked-scf7180000003347|quiver-processed-gene-0.7-mRNA-1	CG4955-PA	FBgn0030814	59.804	102	41	0	9.73e-60	143	68.235	85	27	0	5.37e-52	115
augustus_masked-scf7180000003349|quiver-processed-gene-0.13-mRNA-1	ru-PA	FBgn0003295	87.143	140	18	0	1.3e-132	264	87.143	140	18	0	2.25e-141	264
augustus_masked-scf7180000003349|quiver-processed-gene-1.23-mRNA-1	CG9173-PA	FBgn0035218	83.73	252	41	0	0	539	83.73	252	41	0	0	539
augustus_masked-scf7180000003349|quiver-processed-gene-1.25-mRNA-1	CG32319-PA	FBgn0052319	71.613	155	44	0	1.38e-71	267	71.613	155	44	0	6.7e-64	241
augustus_masked-scf7180000003349|quiver-processed-gene-2.77-mRNA-1	CG13877-PC	FBgn0035112	70.588	85	25	0	3.69e-32	136	61.905	105	40	0	1.39e-40	162
augustus_masked-scf7180000003349|quiver-processed-gene-2.78-mRNA-1	CG16940-PA	FBgn0035111	87.713	529	65	0	0	1125	87.713	529	65	0	0	1125
augustus_masked-scf7180000003349|quiver-processed-gene-3.46-mRNA-1	thoc7-PA	FBgn0035110	77.397	146	33	0	9.86e-124	258	77.931	145	32	0	4.81e-123	256
augustus_masked-scf7180000003349|quiver-processed-gene-3.48-mRNA-1	CG13876-PA	FBgn0035109	77.059	170	39	0	2.73e-122	305	77.059	170	39	0	1.77e-124	335
augustus_masked-scf7180000003349|quiver-processed-gene-4.35-mRNA-1	Mtch-PG	FBgn0027786	83.505	194	32	0	1.08e-176	396	83.505	194	32	0	6.44e-177	396
augustus_masked-scf7180000003349|quiver-processed-gene-7.29-mRNA-1	vvl-PF	FBgn0086680	97.159	176	5	0	1.09e-177	376	97.159	176	5	0	0	408
augustus_masked-scf7180000003353|quiver-processed-gene-0.6-mRNA-1	CG41106-PA	FBgn0069938	55.435	92	41	0	3.28e-29	127	55.435	92	41	0	3.78e-22	101
augustus_masked-scf7180000003353|quiver-processed-gene-1.53-mRNA-1	CG3823-PA	FBgn0029863	86.853	251	33	0	5.53e-152	537	86.25	240	33	0	4.16e-145	511
augustus_masked-scf7180000003353|quiver-processed-gene-1.58-mRNA-1	Tomosyn-PI	FBgn0030412	96.033	731	29	0	0	1678	96.027	730	29	0	0	1675
augustus_masked-scf7180000003353|quiver-processed-gene-1.61-mRNA-1	CG15725-PA	FBgn0030417	98.551	69	1	0	8.22e-147	163	98.571	70	1	0	1.35e-150	166
augustus_masked-scf7180000003353|quiver-processed-gene-1.65-mRNA-1	CG32813-PK	FBgn0052813	98.214	112	2	0	3.34e-173	259	98.214	112	2	0	3.91e-175	258
augustus_masked-scf7180000003353|quiver-processed-gene-1.66-mRNA-1	AMPKalpha-PC	FBgn0023169	98.901	364	4	0	0	819	98.901	364	4	0	0	813
augustus_masked-scf7180000003357|quiver-processed-gene-1.10-mRNA-1	CG4306-PA	FBgn0036787	76.042	192	46	0	9.42e-102	353	76.042	192	46	0	1.72e-102	353
augustus_masked-scf7180000003357|quiver-processed-gene-1.12-mRNA-1	rpr-PA	FBgn0011706	78.723	47	10	0	1.51e-26	92.7	78.723	47	10	0	1.79e-26	92.7
augustus_masked-scf7180000003357|quiver-processed-gene-10.3-mRNA-1	l(3)j2D3-PA	FBgn0011335	64.286	112	40	0	4.41e-58	198	64.286	112	40	0	5.37e-61	195
augustus_masked-scf7180000003357|quiver-processed-gene-11.42-mRNA-1	Grip163-PA	FBgn0026432	63.048	433	160	0	0	627	63.048	433	160	0	0	656
augustus_masked-scf7180000003357|quiver-processed-gene-11.44-mRNA-1	prc-PB	FBgn0028573	77.215	158	36	0	0	286	86.275	153	21	0	0	312
augustus_masked-scf7180000003357|quiver-processed-gene-12.0-mRNA-1	obst-G-PA	FBgn0036228	75.194	129	32	0	1.45e-109	253	73.881	134	35	0	2.03e-112	256
augustus_masked-scf7180000003357|quiver-processed-gene-12.1-mRNA-1	CG7248-PA	FBgn0036229	75.556	135	33	0	0	261	75.556	135	33	0	0	265
augustus_masked-scf7180000003357|quiver-processed-gene-14.66-mRNA-1	CG6053-PC	FBgn0036195	97.048	542	16	0	0	1274	96.491	570	20	0	0	1331
augustus_masked-scf7180000003357|quiver-processed-gene-14.67-mRNA-1	Gr68a-PA	FBgn0041231	87.356	174	22	0	1.27e-161	316	87.356	174	22	0	0	361
augustus_masked-scf7180000003357|quiver-processed-gene-14.68-mRNA-1	CG32088-PB	FBgn0052088	52.096	501	240	0	0	581	52.096	501	240	0	0	480
augustus_masked-scf7180000003357|quiver-processed-gene-14.71-mRNA-1	Sug-PE	FBgn0036191	88.819	474	53	0	0	1021	88.819	474	53	0	0	1017
augustus_masked-scf7180000003357|quiver-processed-gene-2.9-mRNA-1	CG5103-PA	FBgn0036784	85.897	624	88	0	0	1290	85.897	624	88	0	0	1290
augustus_masked-scf7180000003357|quiver-processed-gene-5.35-mRNA-1	CG44006-PA	FBgn0264748	40.157	127	76	0	4.38e-51	123	40.157	127	76	0	8.51e-52	123
augustus_masked-scf7180000003357|quiver-processed-gene-8.11-mRNA-1	cln3-PB	FBgn0036756	96.875	416	13	0	0	968	96.875	416	13	0	0	968
augustus_masked-scf7180000003357|quiver-processed-gene-8.20-mRNA-1	NUCB1-PA	FBgn0052190	96.835	158	5	0	8.43e-160	332	94.611	167	9	0	8.05e-170	366
augustus_masked-scf7180000003357|quiver-processed-gene-9.69-mRNA-1	Papss-PG	FBgn0020389	95.873	630	26	0	0	1457	95.873	630	26	0	0	1457
augustus_masked-scf7180000003357|quiver-processed-gene-9.74-mRNA-1	Kap-alpha1-PA	FBgn0024889	90.833	480	44	0	0	1038	90.833	480	44	0	0	1038
augustus_masked-scf7180000003360|quiver-processed-gene-0.15-mRNA-1	CG2990-PC	FBgn0030170	79.715	281	57	0	0	503	79.497	756	155	0	0	1296
augustus_masked-scf7180000003360|quiver-processed-gene-2.2-mRNA-1	CG15247-PA	FBgn0030156	94.828	58	3	0	2.36e-80	130	95	60	3	0	1.71e-83	134
augustus_masked-scf7180000003379|quiver-processed-gene-0.1-mRNA-1	CG4631-PA	FBgn0032590	70.37	54	16	0	8.13e-57	100	70.37	54	16	0	2.32e-56	100
augustus_masked-scf7180000003380|quiver-processed-gene-2.10-mRNA-1	CG34351-PD	FBgn0085380	98.19	221	4	0	1.69e-145	515	98.19	221	4	0	3.39e-146	515
augustus_masked-scf7180000003380|quiver-processed-gene-2.13-mRNA-1	CG11929-PB	FBgn0031620	67.368	95	31	0	3.72e-58	156	67.368	95	31	0	3.25e-57	154
augustus_masked-scf7180000003380|quiver-processed-gene-2.6-mRNA-1	CG3355-PA	FBgn0031619	92.308	104	8	0	2.18e-131	246	82.738	168	29	0	5.11e-130	305
augustus_masked-scf7180000003380|quiver-processed-gene-2.8-mRNA-1	Bsg25A-PA	FBgn0000227	88.435	147	17	0	1.19e-140	318	88.435	147	17	0	1.24e-138	319
augustus_masked-scf7180000003380|quiver-processed-gene-2.9-mRNA-1	CG17329-PA	FBgn0028896	54.167	72	33	0	2.72e-23	105	47.273	55	29	0	6.85e-16	72.5
augustus_masked-scf7180000003380|quiver-processed-gene-4.38-mRNA-1	CG3294-PA	FBgn0031628	80	90	18	0	8.09e-120	190	81.481	81	15	0	1.47e-125	177
augustus_masked-scf7180000003380|quiver-processed-gene-4.41-mRNA-1	CG12194-PB	FBgn0031636	94.307	404	23	0	0	914	95.238	252	12	0	0	518
augustus_masked-scf7180000003380|quiver-processed-gene-4.45-mRNA-1	Fnta-PB	FBgn0031633	89.431	246	26	0	0	545	89.431	246	26	0	0	545
augustus_masked-scf7180000003380|quiver-processed-gene-5.1-mRNA-1	pog-PF	FBgn0051660	97.674	645	15	0	0	1472	97.678	646	15	0	0	1507
augustus_masked-scf7180000003380|quiver-processed-gene-5.3-mRNA-1	CG3036-PB	FBgn0031645	84.842	442	67	0	0	763	94.369	444	25	0	0	957
augustus_masked-scf7180000003381|quiver-processed-gene-0.19-mRNA-1	Cap-D2-PA	FBgn0039680	82.682	716	124	0	0	1400	81.156	398	75	0	0	776
augustus_masked-scf7180000003381|quiver-processed-gene-0.23-mRNA-1	CG17575-PB	FBgn0250842	81.553	103	19	0	2.09e-123	208	82.178	101	18	0	1.14e-121	204
augustus_masked-scf7180000003381|quiver-processed-gene-0.28-mRNA-1	CG30122-PD	FBgn0050122	91.102	236	21	0	0	520	92.275	233	18	0	0	508
augustus_masked-scf7180000003381|quiver-processed-gene-1.29-mRNA-1	CG30389-PD	FBgn0050389	98.889	180	2	0	0	454	98.889	180	2	0	0	454
augustus_masked-scf7180000003381|quiver-processed-gene-1.40-mRNA-1	CG34396-PD	FBgn0085425	81.132	265	50	0	0	506	81.132	265	50	0	0	513
augustus_masked-scf7180000003381|quiver-processed-gene-3.30-mRNA-1	grau-PA	FBgn0001133	96.505	372	13	0	0	928	96.505	372	13	0	0	928
augustus_masked-scf7180000003381|quiver-processed-gene-3.37-mRNA-1	CG15650-PB	FBgn0034565	90.598	117	11	0	2.43e-81	265	90.598	117	11	0	1.42e-81	265
augustus_masked-scf7180000003381|quiver-processed-gene-3.44-mRNA-1	CG9313-PB	FBgn0034566	94.774	421	22	0	0	994	94.774	421	22	0	0	994
augustus_masked-scf7180000003384|quiver-processed-gene-0.0-mRNA-1	CG42287-PA	FBgn0259183	53.684	95	44	0	1.86e-53	126	53.684	95	44	0	7.48e-48	105
augustus_masked-scf7180000003384|quiver-processed-gene-0.2-mRNA-1	Prosap-PA	FBgn0040752	98.738	317	4	0	0	753	98.722	313	4	0	0	740
augustus_masked-scf7180000003384|quiver-processed-gene-1.38-mRNA-1	CG18327-PB	FBgn0033904	90.333	300	29	0	2.21e-179	628	90.333	300	29	0	3.96e-180	628
augustus_masked-scf7180000003384|quiver-processed-gene-1.39-mRNA-1	CG30069-PA	FBgn0050069	72.164	2777	773	0	0	4991	73.913	3036	792	0	0	5469
augustus_masked-scf7180000003384|quiver-processed-gene-1.47-mRNA-1	Sox15-PA	FBgn0005613	96.129	155	6	0	0	377	95.031	161	8	0	0	380
augustus_masked-scf7180000003387|quiver-processed-gene-1.4-mRNA-1	inv-PE	FBgn0001269	98.851	87	1	0	9.87e-148	205	98.851	87	1	0	2.53e-139	206
augustus_masked-scf7180000003387|quiver-processed-gene-4.48-mRNA-1	CG18336-PB	FBgn0040763	94.737	95	5	0	1.52e-61	233	94.737	95	5	0	4.63e-62	233
augustus_masked-scf7180000003387|quiver-processed-gene-4.58-mRNA-1	CG9754-PA	FBgn0034617	58.511	188	78	0	2.74e-92	252	57.558	172	73	0	3.92e-78	227
augustus_masked-scf7180000003387|quiver-processed-gene-4.68-mRNA-1	CG42672-PP	FBgn0261554	97.895	570	12	0	0	1334	97.891	569	12	0	0	1332
augustus_masked-scf7180000003390|quiver-processed-gene-1.40-mRNA-1	CG43902-PA	FBgn0264503	95.652	46	2	0	0	120	94.118	51	3	0	0	126
augustus_masked-scf7180000003410|quiver-processed-gene-1.26-mRNA-1	CG34268-PA	FBgn0085297	66.667	30	10	0	9.01e-26	53.3	53.571	28	13	0	2.29e-25	49.2
augustus_masked-scf7180000003415|quiver-processed-gene-0.63-mRNA-1	CG14787-PA	FBgn0027793	69.767	172	52	0	3.63e-96	296	68.987	158	49	0	6.09e-89	275
augustus_masked-scf7180000003415|quiver-processed-gene-10.42-mRNA-1	CG7860-PB	FBgn0030653	88.079	151	18	0	0	326	88.462	156	18	0	9.79e-174	304
augustus_masked-scf7180000003415|quiver-processed-gene-11.45-mRNA-1	CG11585-PB	FBgn0030543	53.488	43	20	0	1.82e-36	52.8	62	50	19	0	1.05e-48	64.8
augustus_masked-scf7180000003415|quiver-processed-gene-11.49-mRNA-1	CG11581-PB	FBgn0030540	73.171	41	11	0	9.17e-51	91.3	83.333	36	6	0	5.42e-54	82.5
augustus_masked-scf7180000003415|quiver-processed-gene-11.51-mRNA-1	CG12480-PB	FBgn0030537	87.805	123	15	0	0	265	87.805	123	15	0	0	264
augustus_masked-scf7180000003415|quiver-processed-gene-16.52-mRNA-1	Nipsnap-PF	FBgn0030724	93.714	175	11	0	3.1e-158	425	93.714	175	11	0	3.77e-159	425
augustus_masked-scf7180000003415|quiver-processed-gene-20.8-mRNA-1	CG3713-PB	FBgn0040343	55.556	27	12	0	2.91e-06	36.3	55.556	27	12	0	8.01e-07	36.3
augustus_masked-scf7180000003415|quiver-processed-gene-23.27-mRNA-1	CG14631-PA	FBgn0029552	34.375	64	42	0	2.31e-12	45.6	34.375	64	42	0	4.3e-10	46
augustus_masked-scf7180000003420|quiver-processed-gene-1.12-mRNA-1	Appl-PD	FBgn0000108	99.593	246	1	0	0	583	99.608	255	1	0	0	604
augustus_masked-scf7180000003442|quiver-processed-gene-1.34-mRNA-1	CG5004-PA	FBgn0260748	95.484	155	7	0	0	367	97.006	167	5	0	0	376
augustus_masked-scf7180000003442|quiver-processed-gene-1.39-mRNA-1	CG10761-PA	FBgn0030015	74.219	128	33	0	1.09e-104	255	70.619	194	57	0	9.58e-120	339
augustus_masked-scf7180000003442|quiver-processed-gene-1.48-mRNA-1	mei-217-PC	FBgn0028581	73.154	149	40	0	3.18e-71	266	73.154	149	40	0	2.43e-71	266
augustus_masked-scf7180000003443|quiver-processed-gene-0.6-mRNA-1	CG3215-PA	FBgn0034825	93.315	359	24	0	0	818	93.315	359	24	0	0	818
augustus_masked-scf7180000003449|quiver-processed-gene-0.0-mRNA-1	CG12065-PF	FBgn0030052	92.222	180	14	0	0	396	92.941	170	12	0	0	377
augustus_masked-scf7180000003449|quiver-processed-gene-2.11-mRNA-1	CG3598-PA	FBgn0025645	88.406	69	8	0	9.24e-51	134	88.406	69	8	0	3.47e-55	134
augustus_masked-scf7180000003449|quiver-processed-gene-2.12-mRNA-1	CG3592-PA	FBgn0029642	40	65	39	0	6.12e-19	58.3	38.318	107	66	0	6.15e-22	88.6
augustus_masked-scf7180000003455|quiver-processed-gene-0.0-mRNA-1	CG18810-PA	FBgn0042133	57.831	83	35	0	4.68e-49	108	57.831	83	35	0	8.76e-50	110
augustus_masked-scf7180000003467|quiver-processed-gene-0.8-mRNA-1	CG15141-PA	FBgn0032635	86.047	215	30	0	0	475	86.175	217	30	0	0	480
augustus_masked-scf7180000003470|quiver-processed-gene-0.16-mRNA-1	CG7470-PB	FBgn0037146	97.718	745	17	0	0	1686	97.718	745	17	0	0	1686
augustus_masked-scf7180000003470|quiver-processed-gene-3.14-mRNA-1	cmb-PD	FBgn0036365	84.404	218	34	0	0	399	84.651	215	33	0	0	384
augustus_masked-scf7180000003533|quiver-processed-gene-0.11-mRNA-1	Mal-B1-PA	FBgn0032381	89.68	562	58	0	0	1259	86.964	583	76	0	0	1261
augustus_masked-scf7180000003547|quiver-processed-gene-0.7-mRNA-1	CG43164-PC	FBgn0262720	94.882	254	13	0	0	517	97.154	246	7	0	0	516
augustus_masked-scf7180000003547|quiver-processed-gene-1.49-mRNA-1	CG30334-PB	FBgn0050334	79.167	48	10	0	1.25e-37	113	79.167	48	10	0	4.25e-31	113
augustus_masked-scf7180000003547|quiver-processed-gene-1.58-mRNA-1	s-cup-PB	FBgn0050044	71.875	96	27	0	2.98e-76	155	72.449	98	27	0	4.38e-87	175
augustus_masked-scf7180000003547|quiver-processed-gene-1.63-mRNA-1	Lac-PA	FBgn0010238	96.407	334	12	0	0	772	94.22	346	20	0	0	777
augustus_masked-scf7180000003548|quiver-processed-gene-0.17-mRNA-1	CG34386-PD	FBgn0085415	89.634	164	17	0	1.26e-160	376	90.426	94	9	0	2.28e-146	220
augustus_masked-scf7180000003548|quiver-processed-gene-0.18-mRNA-1	CG5098-PD	FBgn0034300	88.889	153	17	0	0	339	86.164	159	22	0	0	332
augustus_masked-scf7180000003552|quiver-processed-gene-0.11-mRNA-1	CG32533-PB	FBgn0052533	88.679	318	36	0	0	676	88.182	330	39	0	0	695
augustus_masked-scf7180000003552|quiver-processed-gene-1.39-mRNA-1	l(1)G0156-PC	FBgn0027291	97.746	355	8	0	0	819	97.746	355	8	0	0	819
augustus_masked-scf7180000003552|quiver-processed-gene-2.78-mRNA-1	CG14205-PA	FBgn0031034	66.207	435	147	0	0	582	78.571	434	93	0	0	854
augustus_masked-scf7180000003552|quiver-processed-gene-2.80-mRNA-1	RpS10b-PD	FBgn0261593	96.899	129	4	0	3.49e-73	271	96.899	129	4	0	1.79e-72	269
augustus_masked-scf7180000003552|quiver-processed-gene-3.71-mRNA-1	msta-PB	FBgn0053548	88.889	288	32	0	0	640	88.889	288	32	0	0	640
augustus_masked-scf7180000003552|quiver-processed-gene-3.85-mRNA-1	fs(1)K10-PA	FBgn0000810	84.783	92	14	0	1.71e-57	191	86.316	95	13	0	1.95e-60	202
augustus_masked-scf7180000003552|quiver-processed-gene-4.12-mRNA-1	CG3835-PA	FBgn0023507	96.708	486	16	0	0	1125	96.516	488	17	0	0	1126
augustus_masked-scf7180000003552|quiver-processed-gene-5.22-mRNA-1	Rpp20-PB	FBgn0066304	86.598	97	13	0	2.87e-54	209	88.043	92	11	0	6.79e-52	201
augustus_masked-scf7180000003552|quiver-processed-gene-5.25-mRNA-1	CG14212-PA	FBgn0031045	68.235	85	27	0	5.36e-95	157	68.235	85	27	0	3e-95	157
augustus_masked-scf7180000003578|quiver-processed-gene-2.6-mRNA-1	CG34038-PC	FBgn0054038	91.781	73	6	0	5.13e-80	173	93.162	117	8	0	6.97e-87	243
augustus_masked-scf7180000003583|quiver-processed-gene-0.0-mRNA-1	Ir48c-PB	FBgn0033651	80.476	420	82	0	0	782	71.078	204	59	0	0	372
augustus_masked-scf7180000003583|quiver-processed-gene-1.1-mRNA-1	Ir48b-PA	FBgn0033648	77.043	514	118	0	0	985	77.043	514	118	0	0	960
augustus_masked-scf7180000003583|quiver-processed-gene-2.19-mRNA-1	CG13198-PA	FBgn0033640	87.861	173	21	0	5.96e-102	368	87.861	173	21	0	3.38e-102	368
augustus_masked-scf7180000003583|quiver-processed-gene-2.20-mRNA-1	CG9003-PF	FBgn0033639	98.649	444	6	0	0	1066	88.158	380	45	0	0	774
augustus_masked-scf7180000003609|quiver-processed-gene-1.36-mRNA-1	CG17169-PB	FBgn0040514	62.5	48	18	0	1.64e-15	66.6	58.491	53	22	0	3.6e-17	69.8
augustus_masked-scf7180000003609|quiver-processed-gene-2.16-mRNA-1	FucTC-PB	FBgn0044872	74.372	199	51	0	0	387	74.372	199	51	0	0	390
augustus_masked-scf7180000003609|quiver-processed-gene-2.21-mRNA-1	zyd-PH	FBgn0265767	99.537	216	1	0	0	475	99.095	221	2	0	0	485
augustus_masked-scf7180000003609|quiver-processed-gene-4.0-mRNA-1	CG12446-PA	FBgn0031201	82.237	152	27	0	1.7e-160	250	86.008	243	34	0	1.9e-174	405
augustus_masked-scf7180000003637|quiver-processed-gene-1.10-mRNA-1	CG11697-PA	FBgn0030313	40.964	83	49	0	2.69e-18	91.3	40.964	83	49	0	1.37e-18	91.3
augustus_masked-scf7180000003637|quiver-processed-gene-1.7-mRNA-1	PGRP-SA-PB	FBgn0030310	86.034	179	25	0	1.81e-106	384	86.034	179	25	0	6.9e-101	364
augustus_masked-scf7180000003637|quiver-processed-gene-3.43-mRNA-1	CG15711-PB	FBgn0034122	56.79	81	35	0	3.81e-38	107	50	62	31	0	2.11e-28	73.5
augustus_masked-scf7180000003637|quiver-processed-gene-4.1-mRNA-1	G9a-PA	FBgn0040372	95.2	375	18	0	0	861	93.041	388	27	0	0	862
augustus_masked-scf7180000003677|quiver-processed-gene-2.0-mRNA-1	CG14627-PB	FBgn0040361	84.615	78	12	0	2.02e-74	149	91.525	59	5	0	8.09e-66	134
augustus_masked-scf7180000003677|quiver-processed-gene-2.2-mRNA-1	CG14625-PB	FBgn0040358	98.63	73	1	0	2.01e-146	173	98.63	73	1	0	1.03e-131	169
augustus_masked-scf7180000003677|quiver-processed-gene-2.4-mRNA-1	CG14839-PA	FBgn0038219	58.861	158	65	0	9.24e-35	146	58.861	158	65	0	2.26e-41	162
augustus_masked-scf7180000003677|quiver-processed-gene-2.5-mRNA-1	CG11382-PC	FBgn0040367	94.118	68	4	0	2.87e-111	162	92	75	6	0	1.16e-130	171
augustus_masked-scf7180000003677|quiver-processed-gene-3.4-mRNA-1	CG2861-PA	FBgn0029728	64.179	67	24	0	5.63e-31	104	64.179	67	24	0	1.56e-39	104
augustus_masked-scf7180000003679|quiver-processed-gene-1.14-mRNA-1	CG16978-PB	FBgn0040972	30	40	28	0	1.6	32.7	30	40	28	0	0.18	32.7
augustus_masked-scf7180000003679|quiver-processed-gene-1.15-mRNA-1	CG15465-PB	FBgn0029746	80	60	12	0	6.94e-87	111	95.775	71	3	0	3.54e-98	133
augustus_masked-scf7180000003679|quiver-processed-gene-2.0-mRNA-1	Rpn13R-PA	FBgn0029745	64.583	48	17	0	7.13e-52	82.2	64.583	48	17	0	1.91e-57	82.2
augustus_masked-scf7180000003679|quiver-processed-gene-3.14-mRNA-1	ovo-PE	FBgn0003028	99.363	157	1	0	0	408	99.363	157	1	0	0	407
augustus_masked-scf7180000003689|quiver-processed-gene-0.32-mRNA-1	CG31637-PB	FBgn0051637	97.765	179	4	0	2.23e-156	433	97.765	179	4	0	1.97e-162	433
augustus_masked-scf7180000003723|quiver-processed-gene-1.8-mRNA-1	CG6927-PA	FBgn0029733	94.134	358	21	0	0	817	94.134	358	21	0	0	817
augustus_masked-scf7180000003730|quiver-processed-gene-0.0-mRNA-1	Pp1-Y1-PC	FBgn0261399	91.186	295	26	0	0	670	91.186	295	26	0	0	670
augustus_masked-scf7180000003802|quiver-processed-gene-0.7-mRNA-1	CG11404-PA	FBgn0037169	33.766	77	51	0	1.21e-18	63.8	34.568	81	53	0	5.28e-15	68
augustus_masked-scf7180000003923|quiver-processed-gene-1.48-mRNA-1	tud-PB	FBgn0003891	73.614	523	138	0	0	967	68.947	570	177	0	0	950
augustus_masked-scf7180000003923|quiver-processed-gene-1.50-mRNA-1	CG30184-PA	FBgn0050184	56.962	79	34	0	3.93e-64	119	58.571	140	58	0	1.97e-75	228
augustus_masked-scf7180000003929|quiver-processed-gene-1.8-mRNA-1	dac-PA	FBgn0005677	98.936	188	2	0	0	422	98.936	188	2	0	0	416
augustus_masked-scf7180000003930|quiver-processed-gene-1.71-mRNA-1	chif-PD	FBgn0000307	84.672	137	21	0	0	279	84.672	137	21	0	0	253
augustus_masked-scf7180000003930|quiver-processed-gene-1.75-mRNA-1	CG4278-PA	FBgn0014092	75.092	273	68	0	3.92e-142	502	75.092	273	68	0	2.36e-142	502
augustus_masked-scf7180000003932|quiver-processed-gene-0.7-mRNA-1	CG42684-PI	FBgn0261570	98.185	496	9	0	0	1121	98.182	495	9	0	0	1107
augustus_masked-scf7180000003954|quiver-processed-gene-0.21-mRNA-1	CG32085-PA	FBgn0052085	100	204	0	0	0	489	100	204	0	0	0	489
augustus_masked-scf7180000003954|quiver-processed-gene-0.28-mRNA-1	CG32091-PB	FBgn0052091	93.056	288	20	0	0	643	93.056	288	20	0	0	643
augustus_masked-scf7180000003954|quiver-processed-gene-0.30-mRNA-1	PCID2-PA	FBgn0036184	87.5	384	48	0	0	806	87.5	384	48	0	0	800
augustus_masked-scf7180000003954|quiver-processed-gene-0.32-mRNA-1	CG7377-PA	FBgn0036176	59.259	27	11	0	1.87e-18	57	63.636	33	12	0	2.27e-19	52.4
augustus_masked-scf7180000003954|quiver-processed-gene-1.32-mRNA-1	Fuca-PC	FBgn0036169	88.344	489	57	0	0	1126	88.344	489	57	0	0	1126
augustus_masked-scf7180000003954|quiver-processed-gene-1.35-mRNA-1	CG7512-PB	FBgn0036168	71.154	104	30	0	4.63e-132	202	75.893	112	27	0	7.87e-125	214
augustus_masked-scf7180000003954|quiver-processed-gene-2.0-mRNA-1	Vha16-2-PA	FBgn0028668	69.595	148	45	0	3.51e-58	222	81.081	148	28	0	5e-65	244
augustus_masked-scf7180000003954|quiver-processed-gene-3.7-mRNA-1	CG13577-PB	FBgn0034998	53.659	41	19	0	3.97e-07	55.1	53.659	41	19	0	3.58e-07	54.4
augustus_masked-scf7180000003954|quiver-processed-gene-4.12-mRNA-1	CG6168-PC	FBgn0036154	59.756	246	99	0	4.78e-102	369	59.756	246	99	0	3.89e-102	369
augustus_masked-scf7180000003965|quiver-processed-gene-0.41-mRNA-1	scw-PB	FBgn0005590	97.727	88	2	0	6.57e-157	222	96.842	95	3	0	1.63e-171	239
augustus_masked-scf7180000003966|quiver-processed-gene-3.19-mRNA-1	CG13085-PB	FBgn0032780	76.329	207	49	0	5.72e-94	330	76.329	207	49	0	1.46e-117	390
augustus_masked-scf7180000003966|quiver-processed-gene-4.14-mRNA-1	dnt-PB	FBgn0024245	94.958	238	12	0	6.27e-155	539	94.958	238	12	0	5.28e-157	539
augustus_masked-scf7180000003966|quiver-processed-gene-5.42-mRNA-1	brat-PF	FBgn0010300	100	297	0	0	0	715	100	299	0	0	0	719
augustus_masked-scf7180000003968|quiver-processed-gene-0.16-mRNA-1	l(2)37Cb-PA	FBgn0086444	97.788	859	19	0	0	1905	97.788	859	19	0	0	1941
augustus_masked-scf7180000003968|quiver-processed-gene-0.18-mRNA-1	Lim3-PA	FBgn0002023	100	307	0	0	0	767	100	307	0	0	0	767
augustus_masked-scf7180000003968|quiver-processed-gene-0.22-mRNA-1	CG10561-PA	FBgn0002036	84.444	315	49	0	0	631	84.444	315	49	0	0	654
augustus_masked-scf7180000003968|quiver-processed-gene-1.31-mRNA-1	DIP-zeta-PC	FBgn0051708	98.701	308	4	0	0	729	98.701	308	4	0	0	730
augustus_masked-scf7180000003969|quiver-processed-gene-0.0-mRNA-1	CG11319-PC	FBgn0031835	95.758	330	14	0	0	755	98.026	304	6	0	0	711
augustus_masked-scf7180000003970|quiver-processed-gene-0.24-mRNA-1	COX5B-PB	FBgn0031830	100	105	0	0	5.86e-71	260	100	105	0	0	7.81e-72	260
augustus_masked-scf7180000003970|quiver-processed-gene-0.25-mRNA-1	CG5217-PA	FBgn0038694	59.184	49	20	0	3.77e-19	66.4	59.184	49	20	0	1.63e-18	64.7
augustus_masked-scf7180000003972|quiver-processed-gene-0.37-mRNA-1	unc-4-PC	FBgn0024184	100	81	0	0	4.71e-140	203	100	91	0	0	4.87e-148	222
augustus_masked-scf7180000003972|quiver-processed-gene-11.22-mRNA-1	if-PC	FBgn0001250	90.921	749	68	0	0	1598	90.921	749	68	0	0	1649
augustus_masked-scf7180000003972|quiver-processed-gene-13.147-mRNA-1	CG32642-PE	FBgn0052642	72.727	66	18	0	3.93e-48	124	74.603	63	16	0	1.21e-37	119
augustus_masked-scf7180000003972|quiver-processed-gene-3.10-mRNA-1	CG3726-PB	FBgn0029824	97.297	148	4	0	0	359	97.279	147	4	0	0	357
augustus_masked-scf7180000003972|quiver-processed-gene-3.9-mRNA-1	CG6041-PA	FBgn0029826	66.092	174	59	0	2.87e-86	273	67.485	163	53	0	3.15e-83	262
augustus_masked-scf7180000003972|quiver-processed-gene-6.13-mRNA-1	Hsp60-PB	FBgn0015245	96.188	341	13	0	0	736	96.188	341	13	0	0	729
augustus_masked-scf7180000003972|quiver-processed-gene-9.19-mRNA-1	Lst8-PA	FBgn0264691	94.969	159	8	0	9.88e-179	384	94.969	159	8	0	1.86e-179	384
augustus_masked-scf7180000003974|quiver-processed-gene-0.33-mRNA-1	CG12990-PA	FBgn0030859	54.467	347	158	0	0	470	54.651	344	156	0	0	492
augustus_masked-scf7180000003974|quiver-processed-gene-1.38-mRNA-1	RhoGAPp190-PG	FBgn0026375	98.625	582	8	0	0	1378	98.625	582	8	0	0	1338
augustus_masked-scf7180000003974|quiver-processed-gene-1.41-mRNA-1	waw-PA	FBgn0024182	90.882	669	61	0	0	1428	90.882	669	61	0	0	1428
augustus_masked-scf7180000003974|quiver-processed-gene-1.42-mRNA-1	bbx-PE	FBgn0024251	86.047	86	12	0	2.97e-149	185	83.516	91	15	0	9.78e-151	187
augustus_masked-scf7180000003974|quiver-processed-gene-10.42-mRNA-1	CG3556-PB	FBgn0029708	99.551	445	2	0	0	1043	98.013	453	9	0	0	1041
augustus_masked-scf7180000003974|quiver-processed-gene-10.44-mRNA-1	CG3568-PA	FBgn0029710	77.253	233	53	0	0	450	77.253	233	53	0	0	450
augustus_masked-scf7180000003974|quiver-processed-gene-10.46-mRNA-1	AlkB-PA	FBgn0065035	65.574	305	105	0	1.73e-149	500	65.574	305	105	0	1.04e-149	500
augustus_masked-scf7180000003974|quiver-processed-gene-10.49-mRNA-1	CG5921-PD	FBgn0029835	85.89	163	23	0	0	327	85.207	169	25	0	0	294
augustus_masked-scf7180000003974|quiver-processed-gene-16.12-mRNA-1	CG10962-PB	FBgn0030073	91.038	212	19	0	9.02e-133	456	91.038	212	19	0	5.55e-130	456
augustus_masked-scf7180000003974|quiver-processed-gene-17.15-mRNA-1	CG42388-PG	FBgn0259734	93.252	489	33	0	0	928	93.252	489	33	0	0	982
augustus_masked-scf7180000003974|quiver-processed-gene-17.23-mRNA-1	CG10970-PB	FBgn0030078	68.478	92	29	0	1.16e-40	163	68.478	92	29	0	6.9e-41	163
augustus_masked-scf7180000003974|quiver-processed-gene-19.73-mRNA-1	CG1492-PB	FBgn0030361	79.467	375	77	0	0	690	79.467	375	77	0	0	696
augustus_masked-scf7180000003974|quiver-processed-gene-19.74-mRNA-1	fw-PC	FBgn0001083	93.378	1042	69	0	0	2451	93.378	1042	69	0	0	2443
augustus_masked-scf7180000003974|quiver-processed-gene-2.23-mRNA-1	CG11698-PA	FBgn0037572	41.772	158	92	0	1.31e-30	132	41.667	156	91	0	3.36e-28	123
augustus_masked-scf7180000003974|quiver-processed-gene-20.41-mRNA-1	Tango2-PD	FBgn0030503	72.152	158	44	0	2.83e-150	293	72.152	158	44	0	6.79e-151	293
augustus_masked-scf7180000003974|quiver-processed-gene-25.7-mRNA-1	CG15760-PC	FBgn0030508	98	100	2	0	0	235	98	100	2	0	0	235
augustus_masked-scf7180000003974|quiver-processed-gene-26.201-mRNA-1	CG32686-PB	FBgn0052686	88.889	54	6	0	1.06e-78	119	88.889	54	6	0	7.43e-82	118
augustus_masked-scf7180000003974|quiver-processed-gene-29.2-mRNA-1	CG15296-PB	FBgn0030215	47.458	59	31	0	4.84e-23	72.5	47.458	59	31	0	2.62e-23	72.5
augustus_masked-scf7180000003974|quiver-processed-gene-3.2-mRNA-1	GCS2alpha-PC	FBgn0027588	90.574	923	87	0	0	2098	90.574	923	87	0	0	2098
augustus_masked-scf7180000003974|quiver-processed-gene-32.64-mRNA-1	mRpS30-PB	FBgn0030692	74.359	429	110	0	0	779	74.359	429	110	0	0	794
augustus_masked-scf7180000003974|quiver-processed-gene-32.75-mRNA-1	Atg101-PA	FBgn0030960	99.543	219	1	0	1.61e-151	533	99.543	219	1	0	9.48e-152	533
augustus_masked-scf7180000003974|quiver-processed-gene-33.0-mRNA-1	CG6873-PA	FBgn0030951	64.085	142	51	0	6.51e-58	221	64.085	142	51	0	3.6e-58	221
augustus_masked-scf7180000003974|quiver-processed-gene-34.43-mRNA-1	Ing3-PA	FBgn0030945	96.689	151	5	0	0	347	95.625	160	7	0	0	362
augustus_masked-scf7180000003974|quiver-processed-gene-36.11-mRNA-1	CG43759-PB	FBgn0264090	92.708	96	7	0	0	213	94.574	129	7	0	0	291
augustus_masked-scf7180000003974|quiver-processed-gene-36.12-mRNA-1	Diedel3-PB	FBgn0085358	47.917	96	50	0	5.79e-27	120	50	92	46	0	1.12e-27	120
augustus_masked-scf7180000003974|quiver-processed-gene-36.13-mRNA-1	CG14190-PA	FBgn0030979	46.296	54	29	0	3.41e-22	61.2	80.645	31	6	0	1.49e-21	65.7
augustus_masked-scf7180000003974|quiver-processed-gene-38.11-mRNA-1	CG7453-PA	FBgn0030991	91.228	57	5	0	2.51e-27	92.3	91.228	57	5	0	1.86e-32	92.8
augustus_masked-scf7180000003974|quiver-processed-gene-38.20-mRNA-1	CG7914-PA	FBgn0030995	75.893	224	54	0	1.14e-148	432	75.983	229	55	0	1.84e-149	441
augustus_masked-scf7180000003974|quiver-processed-gene-39.9-mRNA-1	CG8051-PB	FBgn0031012	88.816	304	34	0	0	644	88.852	305	34	0	0	646
augustus_masked-scf7180000003974|quiver-processed-gene-40.26-mRNA-1	NetA-PC	FBgn0015773	92.523	214	16	0	0	528	94.5	200	11	0	0	508
augustus_masked-scf7180000003974|quiver-processed-gene-43.58-mRNA-1	CG10353-PE	FBgn0030349	92.239	451	35	0	0	899	92.239	451	35	0	0	928
augustus_masked-scf7180000003974|quiver-processed-gene-43.61-mRNA-1	sd-PQ	FBgn0003345	93.416	243	16	0	0	560	93.416	243	16	0	0	560
augustus_masked-scf7180000003974|quiver-processed-gene-43.66-mRNA-1	Paf-AHalpha-PB	FBgn0025809	91.593	226	19	0	2.79e-136	483	91.593	226	19	0	5.66e-145	511
augustus_masked-scf7180000003985|quiver-processed-gene-0.55-mRNA-1	lectin-28C-PC	FBgn0040099	51.613	124	60	0	1.78e-45	169	51.613	124	60	0	4.1e-46	169
augustus_masked-scf7180000003995|quiver-processed-gene-2.42-mRNA-1	br-PO	FBgn0000210	97.81	137	3	0	0	326	97.81	137	3	0	0	323
augustus_masked-scf7180000003995|quiver-processed-gene-4.54-mRNA-1	Adar-PN	FBgn0026086	97.797	227	5	0	0	527	97.797	227	5	0	0	526
augustus_masked-scf7180000003995|quiver-processed-gene-4.58-mRNA-1	CG2256-PC	FBgn0029995	97.59	83	2	0	8.01e-116	192	97.59	83	2	0	1.11e-120	192
augustus_masked-scf7180000003997|quiver-processed-gene-0.4-mRNA-1	RhoU-PC	FBgn0083940	85.294	136	20	0	8.05e-163	273	98.214	112	2	0	1.33e-167	270
augustus_masked-scf7180000004017|quiver-processed-gene-2.47-mRNA-1	CG4267-PB	FBgn0264979	86.034	179	25	0	1.44e-159	385	86.034	179	25	0	7.84e-159	385
augustus_masked-scf7180000004017|quiver-processed-gene-2.51-mRNA-1	CG31949-PB	FBgn0051949	42.391	92	53	0	9.27e-15	78	48	50	26	0	2.79e-07	48.3
augustus_masked-scf7180000004017|quiver-processed-gene-2.54-mRNA-1	Uch-PB	FBgn0010288	89.362	141	15	0	3.58e-117	296	89.362	141	15	0	1.37e-117	296
augustus_masked-scf7180000004017|quiver-processed-gene-2.55-mRNA-1	CG10880-PA	FBgn0031398	72.947	207	56	0	3.65e-128	363	72.947	207	56	0	9.34e-129	363
augustus_masked-scf7180000004017|quiver-processed-gene-2.61-mRNA-1	CG34049-PB	FBgn0054049	61.972	142	54	0	5.24e-79	237	56.875	160	69	0	2.72e-81	243
augustus_masked-scf7180000004020|quiver-processed-gene-1.39-mRNA-1	Trip1-PA	FBgn0015834	96.626	326	11	0	0	772	96.636	327	11	0	0	772
augustus_masked-scf7180000004020|quiver-processed-gene-1.42-mRNA-1	CG34126-PG	FBgn0083962	86.053	337	47	0	0	623	86.012	336	47	0	0	621
augustus_masked-scf7180000004020|quiver-processed-gene-2.15-mRNA-1	CG9121-PC	FBgn0031675	77.495	471	106	0	0	870	77.495	471	106	0	0	841
augustus_masked-scf7180000004020|quiver-processed-gene-2.8-mRNA-1	Hrs-PC	FBgn0031450	96.618	207	7	0	0	508	94.836	213	11	0	0	513
augustus_masked-scf7180000004020|quiver-processed-gene-3.5-mRNA-1	CG18480-PC	FBgn0028518	83.648	159	26	0	0	332	87.195	164	21	0	0	255
augustus_masked-scf7180000004020|quiver-processed-gene-3.7-mRNA-1	CG11865-PA	FBgn0028947	66.055	218	74	0	1.2e-102	371	66.055	218	74	0	9.14e-98	354
augustus_masked-scf7180000004020|quiver-processed-gene-4.2-mRNA-1	kek3-PB	FBgn0028370	96.875	224	7	0	0	517	97.248	218	6	0	0	503
augustus_masked-scf7180000004020|quiver-processed-gene-5.20-mRNA-1	CG1724-PA	FBgn0031164	76.712	146	34	0	1.02e-66	248	74.312	109	28	0	1.14e-60	204
augustus_masked-scf7180000004020|quiver-processed-gene-5.27-mRNA-1	CG4161-PB	FBgn0028892	72.772	202	55	0	0	387	72.772	202	55	0	0	387
augustus_masked-scf7180000004033|quiver-processed-gene-0.6-mRNA-1	Pp1-Y2-PC	FBgn0046698	98.344	302	5	0	0	738	98.344	302	5	0	0	738
augustus_masked-scf7180000004034|quiver-processed-gene-1.37-mRNA-1	CG15731-PA	FBgn0030390	84	25	4	0	1.98e-47	57	84	25	4	0	3.87e-34	57
augustus_masked-scf7180000004034|quiver-processed-gene-1.42-mRNA-1	CG14441-PD	FBgn0029895	89.362	141	15	0	0	324	89.655	145	15	0	0	333
augustus_masked-scf7180000004034|quiver-processed-gene-3.20-mRNA-1	CG14780-PA	FBgn0025383	80.405	148	29	0	1.29e-150	300	87.313	134	17	0	4.26e-152	299
augustus_masked-scf7180000004034|quiver-processed-gene-3.28-mRNA-1	CG14440-PB	FBgn0029894	87.805	123	15	0	3.32e-90	231	97.273	110	3	0	2.07e-90	201
augustus_masked-scf7180000004034|quiver-processed-gene-4.21-mRNA-1	c(3)G-PC	FBgn0000246	40.299	134	80	0	3.1e-35	110	40.299	134	80	0	9.31e-23	107
augustus_masked-scf7180000004044|quiver-processed-gene-0.12-mRNA-1	CG14419-PA	FBgn0029639	86.957	23	3	0	7.86e-21	51.9	72	25	7	0	1.35e-20	44.6
augustus_masked-scf7180000004044|quiver-processed-gene-2.78-mRNA-1	CG1622-PA	FBgn0030468	96.721	122	4	0	1.58e-115	261	96.063	127	5	0	1.38e-120	269
augustus_masked-scf7180000004045|quiver-processed-gene-1.10-mRNA-1	sgg-PC	FBgn0003371	99.162	358	3	0	0	852	98.087	366	7	0	0	862
augustus_masked-scf7180000004047|quiver-processed-gene-1.20-mRNA-1	CG5204-PA	FBgn0032473	84.167	120	19	0	0	264	84.167	120	19	0	0	263
augustus_masked-scf7180000004047|quiver-processed-gene-3.19-mRNA-1	for-PK	FBgn0000721	98.87	531	6	0	0	1227	99.053	528	5	0	0	1222
augustus_masked-scf7180000004052|quiver-processed-gene-0.5-mRNA-1	CG15040-PA	FBgn0030940	55.405	74	33	0	3.36e-38	105	55.405	74	33	0	2.54e-45	104
augustus_masked-scf7180000004074|quiver-processed-gene-0.4-mRNA-1	CG13539-PB	FBgn0034833	58.654	208	86	0	1.49e-99	328	58.654	208	86	0	8.64e-100	328
augustus_masked-scf7180000004074|quiver-processed-gene-1.33-mRNA-1	CG13784-PF	FBgn0031897	98.496	266	4	0	0	633	98.496	266	4	0	0	633
augustus_masked-scf7180000004074|quiver-processed-gene-1.35-mRNA-1	Ndae1-PD	FBgn0259111	95.84	601	25	0	0	1400	95.84	601	25	0	0	1400
augustus_masked-scf7180000004074|quiver-processed-gene-3.1-mRNA-1	ninaC-PD	FBgn0002938	91.98	399	32	0	0	897	91.98	399	32	0	0	897
augustus_masked-scf7180000004074|quiver-processed-gene-3.3-mRNA-1	gudu-PA	FBgn0031905	92.72	261	19	0	0	572	92.72	261	19	0	0	572
augustus_masked-scf7180000004075|quiver-processed-gene-1.20-mRNA-1	Myo28B1-PD	FBgn0040299	96.774	744	24	0	0	1704	96.774	744	24	0	0	1704
augustus_masked-scf7180000004075|quiver-processed-gene-3.2-mRNA-1	sip1-PB	FBgn0024191	88.889	405	45	0	0	850	89.027	401	44	0	0	883
augustus_masked-scf7180000004075|quiver-processed-gene-3.3-mRNA-1	CG14007-PC	FBgn0031731	76.144	306	73	0	1.09e-165	581	76.144	306	73	0	4.66e-158	555
augustus_masked-scf7180000004076|quiver-processed-gene-1.35-mRNA-1	clumsy-PB	FBgn0026255	93.781	611	38	0	0	1368	93.781	611	38	0	0	1405
augustus_masked-scf7180000004076|quiver-processed-gene-1.45-mRNA-1	GluRIIB-PI	FBgn0020429	87.054	224	29	0	0	491	87.054	224	29	0	0	491
augustus_masked-scf7180000004076|quiver-processed-gene-1.48-mRNA-1	CG31626-PB	FBgn0051626	57.143	49	21	0	8.26e-66	62	57.143	49	21	0	2.55e-53	62
augustus_masked-scf7180000004081|quiver-processed-gene-0.20-mRNA-1	RpL28-PG	FBgn0035422	81.579	114	21	0	3.03e-76	224	99.225	129	1	0	9.18e-72	267
augustus_masked-scf7180000004081|quiver-processed-gene-1.30-mRNA-1	Girdin-PE	FBgn0035411	94.722	360	19	0	0	788	94.693	358	19	0	0	769
augustus_masked-scf7180000004081|quiver-processed-gene-1.39-mRNA-1	BtbVII-PF	FBgn0263108	96.063	127	5	0	0	286	96.063	127	5	0	0	307
augustus_masked-scf7180000004081|quiver-processed-gene-2.35-mRNA-1	prominin-like-PE	FBgn0026189	67.869	305	98	0	0	493	70.656	259	76	0	0	462
augustus_masked-scf7180000004081|quiver-processed-gene-2.36-mRNA-1	Cht7-PA	FBgn0035398	97.78	901	20	0	0	2145	97.788	904	20	0	0	2117
augustus_masked-scf7180000004093|quiver-processed-gene-0.7-mRNA-1	lt-PF	FBgn0002566	84.083	289	46	0	0	609	83.641	379	62	0	0	781
augustus_masked-scf7180000004113|quiver-processed-gene-1.34-mRNA-1	CG30377-PB	FBgn0050377	96.512	86	3	0	0	207	77.119	118	27	0	0	216
augustus_masked-scf7180000004113|quiver-processed-gene-1.37-mRNA-1	MFS12-PA	FBgn0033234	90	470	47	0	0	1037	90	470	47	0	0	994
augustus_masked-scf7180000004113|quiver-processed-gene-2.44-mRNA-1	CG12769-PC	FBgn0033252	100	126	0	0	0	331	100	126	0	0	0	331
augustus_masked-scf7180000004113|quiver-processed-gene-3.14-mRNA-1	CG34199-PA	FBgn0085228	68.75	64	20	0	2.33e-58	111	68.75	64	20	0	4.56e-58	112
augustus_masked-scf7180000004113|quiver-processed-gene-6.28-mRNA-1	CG30151-PA	FBgn0050151	49.057	53	27	0	9.32e-24	55.6	55.172	29	13	0	5.93e-17	43.2
augustus_masked-scf7180000004113|quiver-processed-gene-6.30-mRNA-1	CG13428-PB	FBgn0034515	58.889	90	37	0	1.98e-27	120	58.889	90	37	0	5.03e-28	120
augustus_masked-scf7180000004113|quiver-processed-gene-6.31-mRNA-1	CG30148-PB	FBgn0050148	81.481	108	20	0	1.86e-58	224	81.481	108	20	0	4.18e-59	224
augustus_masked-scf7180000004113|quiver-processed-gene-7.13-mRNA-1	rig-PB	FBgn0250850	71.125	471	136	0	0	849	71.186	472	136	0	0	851
augustus_masked-scf7180000004113|quiver-processed-gene-7.17-mRNA-1	CG11159-PA	FBgn0034539	99.301	143	1	0	6.34e-91	333	99.301	143	1	0	1.08e-91	333
augustus_masked-scf7180000004113|quiver-processed-gene-7.6-mRNA-1	Lrt-PC	FBgn0034540	92.895	380	27	0	0	807	92.689	383	28	0	0	810
augustus_masked-scf7180000004114|quiver-processed-gene-0.4-mRNA-1	CG13443-PA	FBgn0034548	66.234	77	26	0	2.96e-150	128	91.803	61	5	0	1.76e-157	132
augustus_masked-scf7180000004114|quiver-processed-gene-1.0-mRNA-1	CG43709-PA	FBgn0263848	59.091	66	27	0	1.18e-31	103	59.091	66	27	0	4.73e-33	103
augustus_masked-scf7180000004114|quiver-processed-gene-1.15-mRNA-1	otp-PK	FBgn0015524	92.627	217	16	0	1.49e-146	451	92.344	209	16	0	8.84e-152	469
augustus_masked-scf7180000004114|quiver-processed-gene-1.7-mRNA-1	CG9235-PA	FBgn0034560	66.667	132	44	0	6.28e-116	223	68.852	122	38	0	1.52e-116	217
augustus_masked-scf7180000004124|quiver-processed-gene-0.4-mRNA-1	Tsp29Fa-PC	FBgn0032074	78.125	192	42	0	3.51e-102	330	78.351	194	42	0	1.04e-109	338
augustus_masked-scf7180000004128|quiver-processed-gene-2.50-mRNA-1	IntS6-PE	FBgn0261383	94.271	384	22	0	0	864	94.271	384	22	0	0	906
augustus_masked-scf7180000004128|quiver-processed-gene-2.55-mRNA-1	elav-PC	FBgn0260400	99.58	238	1	0	0	553	99.58	238	1	0	0	553
augustus_masked-scf7180000004133|quiver-processed-gene-1.0-mRNA-1	esg-PA	FBgn0001981	99.306	144	1	0	2.11e-143	373	99.306	144	1	0	1.01e-144	373
augustus_masked-scf7180000004133|quiver-processed-gene-1.5-mRNA-1	CG15263-PA	FBgn0028853	70.455	176	52	0	6.67e-133	318	70.455	176	52	0	3.93e-133	318
augustus_masked-scf7180000004133|quiver-processed-gene-3.1-mRNA-1	CG11034-PC	FBgn0031741	84.456	579	90	0	0	1244	84.456	579	90	0	0	1203
augustus_masked-scf7180000004133|quiver-processed-gene-5.23-mRNA-1	CG7420-PB	FBgn0031344	89.688	320	33	0	0	729	89.688	320	33	0	0	729
augustus_masked-scf7180000004135|quiver-processed-gene-1.1-mRNA-1	CG4788-PB	FBgn0032354	70.455	44	13	0	1.18e-44	76.7	71.111	45	13	0	8.93e-46	79
augustus_masked-scf7180000004135|quiver-processed-gene-2.23-mRNA-1	Gyc32E-PG	FBgn0010197	96.154	182	7	0	0	425	96.154	182	7	0	0	425
augustus_masked-scf7180000004135|quiver-processed-gene-2.24-mRNA-1	RfC38-PB	FBgn0028700	97.329	337	9	0	0	766	97.329	337	9	0	0	766
augustus_masked-scf7180000004135|quiver-processed-gene-2.34-mRNA-1	hgo-PA	FBgn0040211	93.204	309	21	0	0	723	93.204	309	21	0	0	723
augustus_masked-scf7180000004135|quiver-processed-gene-2.41-mRNA-1	CG43725-PA	FBgn0263971	83.077	65	11	0	6.52e-30	127	83.077	65	11	0	2.95e-30	127
augustus_masked-scf7180000004137|quiver-processed-gene-0.57-mRNA-1	CG5853-PC	FBgn0032167	94.071	624	37	0	0	1351	93.939	627	38	0	0	1354
augustus_masked-scf7180000004137|quiver-processed-gene-0.61-mRNA-1	cpb-PB	FBgn0011570	98.54	274	4	0	0	650	98.54	274	4	0	0	648
augustus_masked-scf7180000004143|quiver-processed-gene-1.32-mRNA-1	Pdcd4-PD	FBgn0030520	93.642	346	22	0	0	775	93.642	346	22	0	0	775
augustus_masked-scf7180000004143|quiver-processed-gene-1.41-mRNA-1	CG43155-PC	FBgn0262685	94.33	194	11	0	0	450	94.388	196	11	0	0	454
augustus_masked-scf7180000004146|quiver-processed-gene-0.15-mRNA-1	Vml-PB	FBgn0085362	56.693	127	55	0	1.23e-83	161	47.514	181	95	0	1.93e-69	168
augustus_masked-scf7180000004146|quiver-processed-gene-0.16-mRNA-1	CG2854-PA	FBgn0040391	84.298	121	19	0	0	256	84.298	121	19	0	7.74e-172	256
augustus_masked-scf7180000004150|quiver-processed-gene-2.43-mRNA-1	CG4908-PA	FBgn0032195	92.593	432	32	0	0	903	92.593	432	32	0	0	933
augustus_masked-scf7180000004150|quiver-processed-gene-2.49-mRNA-1	CG4953-PA	FBgn0032204	90.462	346	33	0	0	753	90.462	346	33	0	0	753
augustus_masked-scf7180000004150|quiver-processed-gene-2.50-mRNA-1	Mulk-PA	FBgn0260750	85.268	224	33	0	0	478	85.268	224	33	0	0	478
augustus_masked-scf7180000004150|quiver-processed-gene-2.52-mRNA-1	bsk-PE	FBgn0000229	98.108	370	7	0	0	890	98.108	370	7	0	0	890
augustus_masked-scf7180000004150|quiver-processed-gene-2.55-mRNA-1	Utx-PE	FBgn0260749	98.065	310	6	0	0	767	98.377	308	5	0	0	765
augustus_masked-scf7180000004150|quiver-processed-gene-3.30-mRNA-1	GATAd-PC	FBgn0032223	88.462	182	21	0	0	363	88.462	182	21	0	0	356
augustus_masked-scf7180000004150|quiver-processed-gene-3.31-mRNA-1	Sps2-PC	FBgn0032224	82.333	300	53	0	1.5e-178	608	82.333	300	53	0	4.25e-179	608
augustus_masked-scf7180000004150|quiver-processed-gene-4.77-mRNA-1	lft-PB	FBgn0032230	98.45	129	2	0	6.65e-167	311	98.45	129	2	0	2.75e-167	311
augustus_masked-scf7180000004150|quiver-processed-gene-4.90-mRNA-1	rho-5-PA	FBgn0041723	95.326	599	28	0	0	1394	95.326	599	28	0	0	1394
augustus_masked-scf7180000004150|quiver-processed-gene-5.83-mRNA-1	loh-PD	FBgn0032252	85.933	327	46	0	0	684	88.088	319	38	0	0	685
augustus_masked-scf7180000004150|quiver-processed-gene-5.95-mRNA-1	Trim9-PA	FBgn0051721	78.519	405	87	0	0	713	78.66	403	86	0	0	710
augustus_masked-scf7180000004152|quiver-processed-gene-0.22-mRNA-1	CG17097-PB	FBgn0265264	70.073	274	82	0	0	486	70.073	274	82	0	0	486
augustus_masked-scf7180000004152|quiver-processed-gene-1.31-mRNA-1	CG15403-PA	FBgn0031504	81.132	106	20	0	1.35e-52	204	81.132	106	20	0	1.01e-45	181
augustus_masked-scf7180000004152|quiver-processed-gene-2.3-mRNA-1	Ubc2-PD	FBgn0015320	97.59	166	4	0	8.63e-115	401	97.59	166	4	0	3.96e-112	401
augustus_masked-scf7180000004152|quiver-processed-gene-2.6-mRNA-1	CG31870-PD	FBgn0051870	66.234	77	26	0	2.6e-31	135	66.234	77	26	0	1.53e-32	135
augustus_masked-scf7180000004152|quiver-processed-gene-3.40-mRNA-1	Porin2-PB	FBgn0069354	65.072	209	73	0	3.67e-122	358	65.217	207	72	0	2.33e-122	356
augustus_masked-scf7180000004152|quiver-processed-gene-3.41-mRNA-1	CG17140-PB	FBgn0260453	65.263	190	66	0	4.86e-124	314	65.263	190	66	0	9.14e-118	314
augustus_masked-scf7180000004152|quiver-processed-gene-3.47-mRNA-1	CG14071-PC	FBgn0032312	69.565	115	35	0	1.97e-49	193	70.085	117	35	0	7.07e-40	160
augustus_masked-scf7180000004152|quiver-processed-gene-4.60-mRNA-1	CG16833-PH	FBgn0026147	96.354	576	21	0	0	1377	97.009	535	16	0	0	1289
augustus_masked-scf7180000004152|quiver-processed-gene-4.75-mRNA-1	Bka-PA	FBgn0010520	94.18	189	11	0	1.2e-123	441	94.527	201	11	0	3.31e-124	441
augustus_masked-scf7180000004155|quiver-processed-gene-0.3-mRNA-1	Atg5-PA	FBgn0029943	96.41	195	7	0	3.12e-170	472	96.41	195	7	0	9.98e-171	472
augustus_masked-scf7180000004155|quiver-processed-gene-6.56-mRNA-1	lic-PA	FBgn0261524	93.958	331	20	0	0	749	93.958	331	20	0	0	749
augustus_masked-scf7180000004155|quiver-processed-gene-6.64-mRNA-1	CG43313-PB	FBgn0263005	94.333	300	17	0	0	682	94.333	300	17	0	0	682
augustus_masked-scf7180000004155|quiver-processed-gene-6.66-mRNA-1	CG3184-PA	FBgn0029892	77.487	191	43	0	3.98e-172	377	77.487	191	43	0	2.17e-172	377
augustus_masked-scf7180000004159|quiver-processed-gene-0.26-mRNA-1	Galphaf-PA	FBgn0010223	96.629	356	12	0	0	842	96.657	359	12	0	0	847
augustus_masked-scf7180000004159|quiver-processed-gene-1.15-mRNA-1	CG13031-PA	FBgn0036655	93.548	31	2	0	8.02e-30	69.8	93.548	31	2	0	2.19e-21	69.8
augustus_masked-scf7180000004159|quiver-processed-gene-2.1-mRNA-1	CG9706-PB	FBgn0036662	80.22	455	90	0	0	771	92.138	318	25	0	0	675
augustus_masked-scf7180000004161|quiver-processed-gene-1.6-mRNA-1	CG7201-PB	FBgn0035865	95.635	252	11	0	0	604	95.902	244	10	0	0	588
augustus_masked-scf7180000004161|quiver-processed-gene-2.0-mRNA-1	Dscam4-PJ	FBgn0263219	97.74	1770	40	0	0	4164	98.496	1197	18	0	0	2828
augustus_masked-scf7180000004161|quiver-processed-gene-3.40-mRNA-1	CG10863-PA	FBgn0027552	95.57	316	14	0	0	751	95.57	316	14	0	0	751
augustus_masked-scf7180000004161|quiver-processed-gene-5.10-mRNA-1	emc-PA	FBgn0000575	96.296	81	3	0	3.71e-67	191	96.296	81	3	0	1.15e-68	191
augustus_masked-scf7180000004161|quiver-processed-gene-7.79-mRNA-1	CG32263-PA	FBgn0052263	58.621	174	72	0	5.93e-60	229	58.621	174	72	0	4.37e-59	225
augustus_masked-scf7180000004168|quiver-processed-gene-1.27-mRNA-1	CG15406-PA	FBgn0031517	89.362	470	50	0	0	980	89.362	470	50	0	0	980
augustus_masked-scf7180000004168|quiver-processed-gene-1.29-mRNA-1	CG8837-PB	FBgn0031520	87.56	209	26	0	0	418	87.56	209	26	0	0	418
augustus_masked-scf7180000004168|quiver-processed-gene-2.18-mRNA-1	CG15412-PC	FBgn0031528	94.03	268	16	0	0	602	94.03	268	16	0	0	602
augustus_masked-scf7180000004168|quiver-processed-gene-4.14-mRNA-1	CG3748-PC	FBgn0032110	52.857	70	33	0	2.94e-73	92.7	65.079	63	22	0	3.28e-76	99.1
augustus_masked-scf7180000004168|quiver-processed-gene-7.49-mRNA-1	CG32982-PD	FBgn0052982	96.043	278	11	0	0	612	99.502	201	1	0	0	447
augustus_masked-scf7180000004169|quiver-processed-gene-0.49-mRNA-1	CG31898-PA	FBgn0051898	43.478	115	65	0	1.02e-41	109	47.253	91	48	0	8.7e-42	104
augustus_masked-scf7180000004169|quiver-processed-gene-0.53-mRNA-1	mus201-PD	FBgn0002887	94.118	170	10	0	0	379	94.643	168	9	0	0	374
augustus_masked-scf7180000004169|quiver-processed-gene-0.68-mRNA-1	CG13398-PB	FBgn0032042	94.074	135	8	0	1.27e-168	314	94.074	135	8	0	0	313
augustus_masked-scf7180000004171|quiver-processed-gene-0.27-mRNA-1	d-PE	FBgn0262029	90.954	409	37	0	0	901	90.954	409	37	0	0	901
augustus_masked-scf7180000004171|quiver-processed-gene-0.32-mRNA-1	Acer-PB	FBgn0016122	87.393	349	44	0	0	766	86.027	365	51	0	0	785
augustus_masked-scf7180000004173|quiver-processed-gene-0.29-mRNA-1	CG12438-PA	FBgn0032065	37.374	99	62	0	3.03e-33	92.7	40	160	96	0	1.75e-37	154
augustus_masked-scf7180000004173|quiver-processed-gene-0.33-mRNA-1	LManV-PB	FBgn0032068	91.304	414	36	0	0	943	91.304	414	36	0	0	911
augustus_masked-scf7180000004174|quiver-processed-gene-0.1-mRNA-1	bun-PH	FBgn0259176	96.46	113	4	0	2.1e-70	255	96.46	113	4	0	6.91e-69	253
augustus_masked-scf7180000004174|quiver-processed-gene-0.2-mRNA-1	t-cup-PA	FBgn0051858	66.667	102	34	0	1.14e-40	165	66.667	102	34	0	7.43e-41	165
augustus_masked-scf7180000004177|quiver-processed-gene-0.22-mRNA-1	pdm2-PD	FBgn0004394	96.8	125	4	0	0	280	97.458	118	3	0	0	267
augustus_masked-scf7180000004177|quiver-processed-gene-0.33-mRNA-1	CG17036-PB	FBgn0032449	81.765	170	31	0	0	340	80.711	197	38	0	0	385
augustus_masked-scf7180000004179|quiver-processed-gene-0.14-mRNA-1	CG16800-PB	FBgn0032462	58.73	189	78	0	2.7e-74	219	62.791	86	32	0	2.38e-75	97.3
augustus_masked-scf7180000004185|quiver-processed-gene-1.14-mRNA-1	escl-PC	FBgn0032391	93.909	197	12	0	0	467	93.909	197	12	0	0	467
augustus_masked-scf7180000004185|quiver-processed-gene-5.18-mRNA-1	CG4983-PB	FBgn0032371	71.875	64	18	0	5.42e-64	110	65.278	72	25	0	1.03e-63	109
augustus_masked-scf7180000004187|quiver-processed-gene-1.33-mRNA-1	CG31705-PE	FBgn0028490	85.185	81	12	0	2.23e-133	182	83.333	84	14	0	3.55e-143	183
augustus_masked-scf7180000004189|quiver-processed-gene-1.13-mRNA-1	CG9083-PB	FBgn0035077	39.773	88	53	0	1.37e-37	81.3	47.143	70	37	0	9.29e-27	76.7
augustus_masked-scf7180000004189|quiver-processed-gene-1.14-mRNA-1	NKAIN-PH	FBgn0085442	92.857	196	14	0	0	435	92.857	196	14	0	0	435
augustus_masked-scf7180000004189|quiver-processed-gene-1.8-mRNA-1	CG30423-PE	FBgn0050423	85.246	122	18	0	2.34e-65	248	83.117	77	13	0	1.72e-48	151
augustus_masked-scf7180000004189|quiver-processed-gene-4.1-mRNA-1	CG15109-PD	FBgn0034416	59.615	52	21	0	6.27e-21	76.2	72.222	36	10	0	1.75e-18	67.4
augustus_masked-scf7180000004189|quiver-processed-gene-5.0-mRNA-1	CG15116-PA	FBgn0034415	71.519	158	45	0	9.87e-76	283	70.807	161	47	0	3.43e-77	285
augustus_masked-scf7180000004189|quiver-processed-gene-6.13-mRNA-1	Vha100-3-PA	FBgn0028669	58.879	321	132	0	0	371	71.16	319	92	0	0	582
augustus_masked-scf7180000004191|quiver-processed-gene-2.30-mRNA-1	up-PH	FBgn0004169	99.537	216	1	0	6.17e-169	510	99.537	216	1	0	4.47e-164	500
augustus_masked-scf7180000004191|quiver-processed-gene-4.21-mRNA-1	AnxB10-PA	FBgn0000084	91.961	311	25	0	0	671	91.9	321	26	0	0	688
augustus_masked-scf7180000004191|quiver-processed-gene-4.24-mRNA-1	Rab35-PB	FBgn0031090	93.567	171	11	0	8.59e-105	380	93.567	171	11	0	7.37e-106	380
augustus_masked-scf7180000004191|quiver-processed-gene-4.30-mRNA-1	CG9572-PB	FBgn0031089	97.285	221	6	0	0	592	97.285	221	6	0	0	592
augustus_masked-scf7180000004191|quiver-processed-gene-5.14-mRNA-1	Dop2R-PH	FBgn0053517	97.479	357	9	0	0	721	97.465	355	9	0	0	718
augustus_masked-scf7180000004191|quiver-processed-gene-8.0-mRNA-1	sdt-PL	FBgn0261873	99.476	382	2	0	0	849	97.959	392	8	0	0	854
augustus_masked-scf7180000004191|quiver-processed-gene-8.11-mRNA-1	peb-PB	FBgn0003053	94.886	176	9	0	0	419	94.972	179	9	0	0	422
augustus_masked-scf7180000004193|quiver-processed-gene-0.22-mRNA-1	mnb-PI	FBgn0259168	98.441	449	7	0	0	1010	98.441	449	7	0	0	1010
augustus_masked-scf7180000004193|quiver-processed-gene-1.23-mRNA-1	caz-PB	FBgn0011571	94.949	99	5	0	2.3e-108	231	94.949	99	5	0	3.9e-106	228
augustus_masked-scf7180000004193|quiver-processed-gene-2.11-mRNA-1	Jafrac1-PE	FBgn0040309	96.316	190	7	0	2.9e-125	447	96.41	195	7	0	1.82e-129	459
augustus_masked-scf7180000004193|quiver-processed-gene-2.12-mRNA-1	CG15747-PC	FBgn0030474	85.143	175	26	0	1.51e-137	339	85.143	175	26	0	1.33e-134	323
augustus_masked-scf7180000004193|quiver-processed-gene-3.17-mRNA-1	Rbp1-like-PC	FBgn0030479	100	88	0	0	1.86e-57	220	100	81	0	0	3.64e-53	205
augustus_masked-scf7180000004193|quiver-processed-gene-3.2-mRNA-1	CG1662-PB	FBgn0030481	94.681	188	10	0	1.59e-128	436	94.681	188	10	0	3.3e-128	436
augustus_masked-scf7180000004193|quiver-processed-gene-3.20-mRNA-1	Gclc-PD	FBgn0040319	96.939	490	15	0	0	1153	96.939	490	15	0	0	1160
augustus_masked-scf7180000004194|quiver-processed-gene-1.17-mRNA-1	CG4096-PB	FBgn0029791	96	500	20	0	0	1244	96	500	20	0	0	1244
augustus_masked-scf7180000004194|quiver-processed-gene-2.15-mRNA-1	CG15373-PB	FBgn0030889	93.841	276	17	0	0	620	93.841	276	17	0	0	620
augustus_masked-scf7180000004194|quiver-processed-gene-4.13-mRNA-1	Cfp1-PB	FBgn0030121	78.97	233	49	0	0	452	78.97	233	49	0	0	452
augustus_masked-scf7180000004194|quiver-processed-gene-4.4-mRNA-1	CG17754-PF	FBgn0030114	92.32	625	48	0	0	1384	93.046	604	42	0	0	1347
augustus_masked-scf7180000004197|quiver-processed-gene-0.12-mRNA-1	Zw-PA	FBgn0004057	92.911	395	28	0	0	871	92.911	395	28	0	0	902
augustus_masked-scf7180000004197|quiver-processed-gene-11.30-mRNA-1	CG14270-PA	FBgn0029665	77.174	184	42	0	6.05e-102	368	77.174	184	42	0	3.66e-102	368
augustus_masked-scf7180000004197|quiver-processed-gene-15.0-mRNA-1	ppk23-PD	FBgn0030844	88.278	418	49	0	0	924	88.278	418	49	0	0	924
augustus_masked-scf7180000004197|quiver-processed-gene-17.109-mRNA-1	Ranbp16-PE	FBgn0053180	91.365	1077	93	0	0	2301	91.443	970	83	0	0	2081
augustus_masked-scf7180000004197|quiver-processed-gene-17.95-mRNA-1	CG8909-PC	FBgn0030706	92.587	1268	94	0	0	2938	92.587	1268	94	0	0	2938
augustus_masked-scf7180000004197|quiver-processed-gene-4.43-mRNA-1	CG42797-PE	FBgn0261931	97.015	402	12	0	0	883	97.015	402	12	0	0	879
augustus_masked-scf7180000004197|quiver-processed-gene-9.1-mRNA-1	dm-PA	FBgn0262656	95.522	67	3	0	8.74e-122	149	72.165	97	27	0	1.48e-129	162
augustus_masked-scf7180000004198|quiver-processed-gene-1.21-mRNA-1	mth-PB	FBgn0023000	66.434	143	48	0	0	228	66.434	143	48	0	0	228
augustus_masked-scf7180000004229|quiver-processed-gene-0.10-mRNA-1	CG1387-PA	FBgn0030033	72.917	48	13	0	3.79e-88	91.3	72.917	48	13	0	3.53e-82	89.7
augustus_masked-scf7180000004229|quiver-processed-gene-1.3-mRNA-1	tty-PF	FBgn0015558	63.508	496	181	0	0	645	85.039	381	57	0	0	761
augustus_masked-scf7180000004229|quiver-processed-gene-2.29-mRNA-1	ND-MNLL-PD	FBgn0029971	100	45	0	0	2.63e-24	110	100	45	0	0	2.66e-25	110
augustus_masked-scf7180000004229|quiver-processed-gene-2.73-mRNA-1	Ir7b-PB	FBgn0029965	89.431	123	13	0	0	267	84.53	362	56	0	0	706
augustus_masked-scf7180000004231|quiver-processed-gene-0.3-mRNA-1	CG34338-PB	FBgn0085367	60	25	10	0	1.76e-14	45.1	77.778	18	4	0	3.48e-14	40.9
augustus_masked-scf7180000004231|quiver-processed-gene-3.19-mRNA-1	fd19B-PA	FBgn0031086	90.805	87	8	0	2.52e-53	196	90.698	86	8	0	3.04e-53	194
augustus_masked-scf7180000004231|quiver-processed-gene-3.20-mRNA-1	CG42353-PB	FBgn0259699	60	90	36	0	0	128	65.432	81	28	0	9.95e-180	127
augustus_masked-scf7180000004241|quiver-processed-gene-0.19-mRNA-1	CG14615-PB	FBgn0031184	80.62	258	50	0	2.71e-151	515	80.62	258	50	0	9.69e-143	485
augustus_masked-scf7180000004242|quiver-processed-gene-1.69-mRNA-1	CG5262-PB	FBgn0036988	91.236	445	39	0	0	968	91.236	445	39	0	0	926
augustus_masked-scf7180000004242|quiver-processed-gene-1.73-mRNA-1	CG5199-PB	FBgn0036994	88.776	196	22	0	0	420	88.776	196	22	0	0	420
augustus_masked-scf7180000004249|quiver-processed-gene-1.10-mRNA-1	CG32061-PA	FBgn0052061	59.551	89	36	0	3.64e-65	134	59.551	89	36	0	2.3e-65	134
augustus_masked-scf7180000004249|quiver-processed-gene-4.28-mRNA-1	CG8065-PC	FBgn0036075	45.745	94	51	0	2.1e-26	96.4	45.745	94	51	0	8.1e-27	96.4
augustus_masked-scf7180000004249|quiver-processed-gene-9.53-mRNA-1	l(3)mbn-PB	FBgn0002440	88.889	81	9	0	7.39e-152	193	80.612	98	19	0	2.47e-160	190
augustus_masked-scf7180000004249|quiver-processed-gene-9.63-mRNA-1	Cpr65Ay-PA	FBgn0085300	90.625	96	9	0	1.28e-55	213	90.625	96	9	0	7.1e-56	213
augustus_masked-scf7180000004251|quiver-processed-gene-0.13-mRNA-1	l(1)G0193-PB	FBgn0027280	85.361	526	77	0	0	1139	85.361	526	77	0	0	1080
augustus_masked-scf7180000004251|quiver-processed-gene-0.7-mRNA-1	sn-PG	FBgn0003447	99.539	434	2	0	0	1051	99.539	434	2	0	0	1051
augustus_masked-scf7180000004256|quiver-processed-gene-1.9-mRNA-1	CG12620-PB	FBgn0032626	53.125	64	30	0	2.19e-41	85	53.333	120	56	0	7.55e-41	152
augustus_masked-scf7180000004256|quiver-processed-gene-3.8-mRNA-1	beat-IIIb-PD	FBgn0053179	98.324	179	3	0	6.49e-173	397	97.778	180	4	0	3.16e-173	398
augustus_masked-scf7180000004256|quiver-processed-gene-4.15-mRNA-1	CG31805-PC	FBgn0051805	75	60	15	0	2.17e-27	107	75	60	15	0	2.34e-22	105
augustus_masked-scf7180000004256|quiver-processed-gene-4.18-mRNA-1	CG6012-PA	FBgn0032615	77.295	207	47	0	3.14e-151	387	77.295	207	47	0	8.12e-152	387
augustus_masked-scf7180000004256|quiver-processed-gene-4.20-mRNA-1	CG13283-PA	FBgn0032613	78.441	603	130	0	0	1186	77.097	620	142	0	0	1204
augustus_masked-scf7180000004256|quiver-processed-gene-4.22-mRNA-1	tweek-PI	FBgn0261671	97.091	1100	32	0	0	2529	97.091	1100	32	0	0	2547
augustus_masked-scf7180000004256|quiver-processed-gene-5.17-mRNA-1	CG31739-PC	FBgn0051739	90.632	950	89	0	0	2078	90.632	950	89	0	0	2054
augustus_masked-scf7180000004256|quiver-processed-gene-5.20-mRNA-1	Cyt-b5-r-PB	FBgn0000406	92.722	371	27	0	0	870	92.722	371	27	0	0	847
augustus_masked-scf7180000004256|quiver-processed-gene-6.16-mRNA-1	CG5828-PB	FBgn0031682	87.719	171	21	0	0	366	87.719	171	21	0	0	366
augustus_masked-scf7180000004256|quiver-processed-gene-8.19-mRNA-1	insv-PB	FBgn0031434	88.043	92	11	0	2.44e-63	196	88.043	92	11	0	6.89e-63	195
augustus_masked-scf7180000004256|quiver-processed-gene-8.20-mRNA-1	Cyp309a2-PA	FBgn0041337	81.481	243	45	0	0	497	81.481	243	45	0	0	463
augustus_masked-scf7180000004259|quiver-processed-gene-1.49-mRNA-1	CG43394-PC	FBgn0263256	86.383	235	32	0	0	493	86.383	235	32	0	0	488
augustus_masked-scf7180000004259|quiver-processed-gene-3.12-mRNA-1	Hr38-PD	FBgn0014859	95.238	231	11	0	0	521	95.238	231	11	0	0	521
augustus_masked-scf7180000004259|quiver-processed-gene-3.7-mRNA-1	dia-PD	FBgn0011202	89.278	457	49	0	0	993	89.278	457	49	0	0	964
augustus_masked-scf7180000004269|quiver-processed-gene-0.7-mRNA-1	CG17715-PB	FBgn0041004	89.535	86	9	0	2.9e-84	190	96.429	84	3	0	9.95e-101	194
augustus_masked-scf7180000004270|quiver-processed-gene-0.12-mRNA-1	Obp28a-PA	FBgn0011283	79.2	125	26	0	2.27e-66	249	79.2	125	26	0	1.34e-66	249
augustus_masked-scf7180000004271|quiver-processed-gene-0.15-mRNA-1	CG8245-PA	FBgn0033031	79.705	271	55	0	1.01e-155	525	79.705	271	55	0	2.18e-157	513
augustus_masked-scf7180000004271|quiver-processed-gene-1.0-mRNA-1	Ir40a-PF	FBgn0259683	73.889	360	94	0	0	670	77.5	240	54	0	0	431
augustus_masked-scf7180000004271|quiver-processed-gene-1.1-mRNA-1	Clamp-PA	FBgn0032979	98.598	214	3	0	0	539	97.685	216	5	0	0	540
augustus_masked-scf7180000004271|quiver-processed-gene-10.40-mRNA-1	CG9267-PA	FBgn0032524	91.404	349	30	0	0	771	90.984	366	33	0	0	832
augustus_masked-scf7180000004271|quiver-processed-gene-2.23-mRNA-1	CG3651-PD	FBgn0032974	68.908	119	37	0	8.65e-176	187	58.286	175	73	0	1.44e-162	211
augustus_masked-scf7180000004271|quiver-processed-gene-3.0-mRNA-1	Ac3-PA	FBgn0023416	89.959	488	49	0	0	966	94	450	27	0	0	939
augustus_masked-scf7180000004271|quiver-processed-gene-3.4-mRNA-1	EF2-PD	FBgn0000559	98.578	844	12	0	0	1914	98.578	844	12	0	0	1914
augustus_masked-scf7180000004271|quiver-processed-gene-5.12-mRNA-1	CG31612-PB	FBgn0051612	75.916	191	46	0	0	374	75.309	243	60	0	0	443
augustus_masked-scf7180000004271|quiver-processed-gene-6.1-mRNA-1	CG1421-PA	FBgn0032966	62.366	93	35	0	2.07e-39	135	62.366	93	35	0	9.02e-40	135
augustus_masked-scf7180000004271|quiver-processed-gene-6.6-mRNA-1	CG31600-PB	FBgn0051600	48.101	79	41	0	6.84e-23	94.5	59.574	47	19	0	2.56e-18	78
augustus_masked-scf7180000004271|quiver-processed-gene-8.2-mRNA-1	CG41434-PC	FBgn0084001	62.5	200	75	0	5.6e-108	308	62.673	217	81	0	2.07e-103	309
augustus_masked-scf7180000004271|quiver-processed-gene-8.6-mRNA-1	CG31601-PC	FBgn0051601	59.524	42	17	0	2.4e-27	78.5	49.123	57	29	0	6.67e-39	84.3
augustus_masked-scf7180000004272|quiver-processed-gene-0.14-mRNA-1	CG34220-PA	FBgn0085249	77.108	83	19	0	3.1e-75	157	77.108	83	19	0	7.33e-49	160
augustus_masked-scf7180000004276|quiver-processed-gene-1.3-mRNA-1	CG42536-PA	FBgn0260644	58.333	84	35	0	1.21e-36	125	49.315	146	74	0	9.12e-46	181
augustus_masked-scf7180000004276|quiver-processed-gene-1.4-mRNA-1	CG42535-PA	FBgn0260643	87.5	24	3	0	2.88e-23	57.9	75	56	14	0	2.42e-39	112
augustus_masked-scf7180000004278|quiver-processed-gene-0.2-mRNA-1	CG13705-PA	FBgn0035582	92.969	128	9	0	4.93e-128	195	74.847	163	41	0	1.27e-137	221
augustus_masked-scf7180000004278|quiver-processed-gene-1.5-mRNA-1	CG13733-PA	FBgn0036729	53.763	186	86	0	1.03e-55	215	50.641	156	77	0	7.82e-51	187
augustus_masked-scf7180000004278|quiver-processed-gene-3.27-mRNA-1	Crtc-PC	FBgn0036746	95.522	67	3	0	4.67e-142	151	95.522	67	3	0	5.97e-142	150
augustus_masked-scf7180000004278|quiver-processed-gene-4.16-mRNA-1	CG6052-PA	FBgn0036747	74.242	330	85	0	0	592	56.017	482	212	0	0	685
augustus_masked-scf7180000004278|quiver-processed-gene-5.14-mRNA-1	CG32181-PB	FBgn0052181	60	70	28	0	5.91e-43	105	60.494	81	32	0	1.58e-52	122
augustus_masked-scf7180000004278|quiver-processed-gene-6.31-mRNA-1	GNBP2-PD	FBgn0040322	89.14	221	24	0	0	506	89.14	221	24	0	0	506
augustus_masked-scf7180000004278|quiver-processed-gene-6.32-mRNA-1	CG12679-PA	FBgn0031103	58.511	188	78	0	5.24e-72	269	58.511	188	78	0	3.1e-72	269
augustus_masked-scf7180000004278|quiver-processed-gene-6.33-mRNA-1	Chmp1-PB	FBgn0036805	98.734	158	2	0	2.02e-106	349	98.734	158	2	0	1.3e-105	345
augustus_masked-scf7180000004278|quiver-processed-gene-7.23-mRNA-1	CG6885-PA	FBgn0036810	79.397	199	41	0	1.18e-168	387	79.397	199	41	0	6.94e-169	387
augustus_masked-scf7180000004278|quiver-processed-gene-7.29-mRNA-1	Cat-PA	FBgn0000261	94.375	160	9	0	0	382	94.375	160	9	0	0	382
augustus_masked-scf7180000004278|quiver-processed-gene-8.42-mRNA-1	CG3819-PB	FBgn0036833	88.571	105	12	0	1.72e-158	227	88.571	105	12	0	3.64e-166	227
augustus_masked-scf7180000004280|quiver-processed-gene-0.16-mRNA-1	CG14075-PA	FBgn0036835	83.333	54	9	0	2.15e-31	108	66.667	72	24	0	3.46e-29	119
augustus_masked-scf7180000004280|quiver-processed-gene-0.17-mRNA-1	CG11619-PA	FBgn0036836	82.625	259	45	0	0	528	82.625	259	45	0	0	528
augustus_masked-scf7180000004280|quiver-processed-gene-0.18-mRNA-1	CG18135-PE	FBgn0036837	95.745	141	6	0	0	323	95.745	141	6	0	0	323
augustus_masked-scf7180000004280|quiver-processed-gene-2.12-mRNA-1	CG14082-PD	FBgn0036851	96.209	211	8	0	0	489	96.244	213	8	0	0	495
augustus_masked-scf7180000004280|quiver-processed-gene-6.39-mRNA-1	CG34025-PB	FBgn0054025	64.773	176	62	0	6.69e-105	289	64.078	103	37	0	2.77e-93	163
augustus_masked-scf7180000004280|quiver-processed-gene-6.50-mRNA-1	Shab-PN	FBgn0262593	98.721	391	5	0	0	849	98.721	391	5	0	0	846
augustus_masked-scf7180000004316|quiver-processed-gene-12.15-mRNA-1	zfh2-PC	FBgn0004607	99.099	111	1	0	0	282	100	106	0	0	0	274
augustus_masked-scf7180000004316|quiver-processed-gene-13.2-mRNA-1	fd102C-PA	FBgn0039937	98.276	116	2	0	2.21e-124	252	98.246	114	2	0	3.23e-126	281
augustus_masked-scf7180000004316|quiver-processed-gene-14.1-mRNA-1	MED26-PB	FBgn0039923	90	90	9	0	1.1e-160	189	84	100	16	0	1.11e-176	191
augustus_masked-scf7180000004316|quiver-processed-gene-2.0-mRNA-1	PlexA-PF	FBgn0025741	95.812	597	25	0	0	1412	95.812	597	25	0	0	1388
augustus_masked-scf7180000004316|quiver-processed-gene-4.0-mRNA-1	Slip1-PA	FBgn0024728	60.759	79	31	0	3.2e-173	117	60.759	79	31	0	5.65e-175	117
augustus_masked-scf7180000004316|quiver-processed-gene-5.11-mRNA-1	bt-PI	FBgn0005666	84.796	2848	433	0	0	6112	84.796	2848	433	0	0	6004
augustus_masked-scf7180000004318|quiver-processed-gene-0.20-mRNA-1	Gr59d-PA	FBgn0041236	53.743	374	173	0	7.69e-136	484	53.743	374	173	0	5.3e-144	508
augustus_masked-scf7180000004318|quiver-processed-gene-0.29-mRNA-1	tbrd-3-PA	FBgn0050417	64.815	108	38	0	2.13e-85	183	64.815	108	38	0	1.36e-85	183
augustus_masked-scf7180000004322|quiver-processed-gene-1.7-mRNA-1	Rab3-GEF-PI	FBgn0030613	98.276	522	9	0	0	1220	98.266	519	9	0	0	1210
augustus_masked-scf7180000004329|quiver-processed-gene-1.10-mRNA-1	Cpr-PD	FBgn0015623	97.228	469	13	0	0	1122	97.228	469	13	0	0	1122
augustus_masked-scf7180000004329|quiver-processed-gene-1.4-mRNA-1	ppk7-PA	FBgn0031802	90.795	239	22	0	0	560	90.795	239	22	0	0	560
augustus_masked-scf7180000004329|quiver-processed-gene-11.5-mRNA-1	Kua-PC	FBgn0032850	86.294	197	27	0	9.22e-135	434	86.294	197	27	0	2.13e-138	434
augustus_masked-scf7180000004329|quiver-processed-gene-11.8-mRNA-1	CG17570-PA	FBgn0260000	80.723	83	16	0	1.4e-56	154	80.723	83	16	0	2.24e-53	154
augustus_masked-scf7180000004329|quiver-processed-gene-14.56-mRNA-1	GABA-B-R1-PC	FBgn0260446	96.896	451	14	0	0	1062	96.896	451	14	0	0	1062
augustus_masked-scf7180000004329|quiver-processed-gene-15.1-mRNA-1	CG3491-PA	FBgn0028887	87.734	481	59	0	0	1016	83.746	566	92	0	0	1141
augustus_masked-scf7180000004329|quiver-processed-gene-17.2-mRNA-1	CG33308-PA	FBgn0250834	51.685	89	43	0	5.99e-27	112	51.685	89	43	0	7.68e-27	111
augustus_masked-scf7180000004329|quiver-processed-gene-17.3-mRNA-1	CG4701-PA	FBgn0028868	73.292	322	86	0	5.99e-169	563	73.292	322	86	0	3.42e-161	537
augustus_masked-scf7180000004329|quiver-processed-gene-2.23-mRNA-1	CG10659-PA	FBgn0032839	76.682	223	52	0	1.11e-118	424	76.682	223	52	0	6.53e-119	424
augustus_masked-scf7180000004329|quiver-processed-gene-2.28-mRNA-1	CG1339-PB	FBgn0033202	69.302	215	66	0	1.03e-165	364	69.302	215	66	0	6.81e-160	364
augustus_masked-scf7180000004329|quiver-processed-gene-22.31-mRNA-1	CG4415-PB	FBgn0031296	63.636	55	20	0	4.91e-30	83.8	63.636	55	20	0	6.48e-31	83.1
augustus_masked-scf7180000004329|quiver-processed-gene-23.38-mRNA-1	CG4375-PA	FBgn0031295	37.778	45	28	0	0.002	41.8	33.962	53	35	0	5.35e-05	45.6
augustus_masked-scf7180000004329|quiver-processed-gene-24.10-mRNA-1	snRNP-U1-70K-PC	FBgn0016978	100	109	0	0	1.66e-161	263	100	109	0	0	5.97e-151	263
augustus_masked-scf7180000004329|quiver-processed-gene-28.29-mRNA-1	CG11327-PA	FBgn0031849	75.862	29	7	0	2.34e-16	49.5	45.283	53	29	0	3.85e-21	52
augustus_masked-scf7180000004329|quiver-processed-gene-28.33-mRNA-1	Pcp-PA	FBgn0003046	89.773	88	9	0	1.3e-66	174	89.61	154	16	0	1.2e-101	346
augustus_masked-scf7180000004329|quiver-processed-gene-30.16-mRNA-1	CG4892-PA	FBgn0028884	59.459	37	15	0	5.02e-23	53.9	44.231	52	29	0	9.73e-26	54.1
augustus_masked-scf7180000004329|quiver-processed-gene-31.5-mRNA-1	CG34167-PA	FBgn0085196	81.818	22	4	0	1.23e-16	53.8	80	25	5	0	1.95e-16	60.6
augustus_masked-scf7180000004329|quiver-processed-gene-31.6-mRNA-1	CG13245-PB	FBgn0045827	82.192	73	13	0	9.53e-42	166	82.192	73	13	0	6.57e-42	166
augustus_masked-scf7180000004329|quiver-processed-gene-33.37-mRNA-1	CG7653-PB	FBgn0028935	63	300	111	0	0	470	63	300	111	0	0	483
augustus_masked-scf7180000004329|quiver-processed-gene-33.38-mRNA-1	CG18477-PA	FBgn0028864	52.586	232	110	0	1.13e-85	291	52.586	232	110	0	4.57e-93	315
augustus_masked-scf7180000004329|quiver-processed-gene-33.42-mRNA-1	CG13243-PB	FBgn0028903	91.62	179	15	0	0	412	87.805	328	40	0	0	692
augustus_masked-scf7180000004329|quiver-processed-gene-34.3-mRNA-1	Gli-PF	FBgn0001987	96.305	839	31	0	0	2017	96.305	839	31	0	0	2017
augustus_masked-scf7180000004329|quiver-processed-gene-34.5-mRNA-1	CG18109-PA	FBgn0028901	44.533	375	208	0	0	401	44.533	375	208	0	0	399
augustus_masked-scf7180000004329|quiver-processed-gene-35.13-mRNA-1	CG4587-PO	FBgn0028863	98.043	511	10	0	0	1172	97.515	684	17	0	0	1626
augustus_masked-scf7180000004329|quiver-processed-gene-36.42-mRNA-1	CG2975-PA	FBgn0031468	72	200	56	0	2.96e-125	371	72	200	56	0	3.29e-120	371
augustus_masked-scf7180000004329|quiver-processed-gene-37.1-mRNA-1	Rbp9-PJ	FBgn0010263	99.412	340	2	0	0	760	100	196	0	0	0	456
augustus_masked-scf7180000004329|quiver-processed-gene-38.21-mRNA-1	CG9643-PB	FBgn0031485	83.929	112	18	0	5.11e-105	228	83.333	132	22	0	2.42e-117	268
augustus_masked-scf7180000004329|quiver-processed-gene-4.22-mRNA-1	CG9222-PA	FBgn0031784	98.134	268	5	0	0	629	98.134	268	5	0	0	629
augustus_masked-scf7180000004329|quiver-processed-gene-42.27-mRNA-1	Tgt-PA	FBgn0031321	96.129	310	12	0	0	729	96.129	310	12	0	0	729
augustus_masked-scf7180000004329|quiver-processed-gene-42.30-mRNA-1	IntS14-PA	FBgn0031314	85.278	360	53	0	0	708	85.278	360	53	0	0	711
augustus_masked-scf7180000004329|quiver-processed-gene-43.36-mRNA-1	mtRNApol-PA	FBgn0261938	92.89	647	46	0	0	1454	92.89	647	46	0	0	1454
augustus_masked-scf7180000004329|quiver-processed-gene-44.2-mRNA-1	wb-PB	FBgn0261563	89.964	1923	193	0	0	4327	89.289	1942	208	0	0	4334
augustus_masked-scf7180000004329|quiver-processed-gene-49.33-mRNA-1	Sos-PA	FBgn0001965	93.373	664	44	0	0	1466	94	650	39	0	0	1443
augustus_masked-scf7180000004329|quiver-processed-gene-5.42-mRNA-1	ND-51-PB	FBgn0031771	98.571	420	6	0	0	996	98.571	420	6	0	0	988
augustus_masked-scf7180000004329|quiver-processed-gene-5.46-mRNA-1	ade2-PC	FBgn0000052	81.679	393	72	0	0	764	88.415	492	57	0	0	1023
augustus_masked-scf7180000004329|quiver-processed-gene-8.27-mRNA-1	Ski6-PB	FBgn0032487	88.83	188	21	0	9.54e-143	389	88.83	188	21	0	5.52e-143	389
augustus_masked-scf7180000004329|quiver-processed-gene-8.30-mRNA-1	spi-PF	FBgn0005672	98.947	95	1	0	1.1e-92	239	98.947	95	1	0	6.23e-93	239
augustus_masked-scf7180000004329|quiver-processed-gene-8.33-mRNA-1	CG31728-PC	FBgn0051728	97.531	243	6	0	0	586	92.996	257	18	0	0	586
augustus_masked-scf7180000004329|quiver-processed-gene-9.33-mRNA-1	CG10166-PA	FBgn0032799	90.991	222	20	0	6.92e-135	479	90.991	222	20	0	1.48e-135	479
augustus_masked-scf7180000004329|quiver-processed-gene-9.40-mRNA-1	CG13965-PA	FBgn0032834	68.966	29	9	0	8.54e-06	41	68.966	29	9	0	9.35e-06	40.5
augustus_masked-scf7180000004330|quiver-processed-gene-1.55-mRNA-1	CG18528-PA	FBgn0039189	90.67	418	39	0	0	906	88.087	277	33	0	0	586
augustus_masked-scf7180000004330|quiver-processed-gene-4.14-mRNA-1	Ald-PM	FBgn0000064	99.099	222	2	0	0	517	96.961	362	11	0	0	760
augustus_masked-scf7180000004330|quiver-processed-gene-7.10-mRNA-1	CG14551-PB	FBgn0039408	94.118	119	7	0	5.37e-103	286	88.557	201	23	0	4.98e-117	418
augustus_masked-scf7180000004330|quiver-processed-gene-7.25-mRNA-1	E(spl)m3-HLH-PA	FBgn0002609	87.912	91	11	0	8.18e-74	188	87.912	91	11	0	1.02e-77	188
augustus_masked-scf7180000004330|quiver-processed-gene-9.17-mRNA-1	Best1-PD	FBgn0040238	98.652	371	5	0	0	903	97.613	377	9	0	0	908
augustus_masked-scf7180000004331|quiver-processed-gene-10.21-mRNA-1	CG12071-PE	FBgn0039808	100	156	0	0	0	381	98.795	166	2	0	0	394
augustus_masked-scf7180000004331|quiver-processed-gene-10.23-mRNA-1	Sap-r-PB	FBgn0000416	86.798	356	47	0	0	778	86.798	356	47	0	0	778
augustus_masked-scf7180000004331|quiver-processed-gene-10.29-mRNA-1	CG15550-PA	FBgn0039811	75.862	87	21	0	1.89e-43	173	75	76	19	0	6.48e-38	154
augustus_masked-scf7180000004331|quiver-processed-gene-11.7-mRNA-1	CG15548-PA	FBgn0039812	63.2	125	46	0	0	213	55.08	187	84	0	0	266
augustus_masked-scf7180000004331|quiver-processed-gene-12.14-mRNA-1	Aph-4-PA	FBgn0016123	89.784	509	52	0	0	1143	89.784	509	52	0	0	1142
augustus_masked-scf7180000004331|quiver-processed-gene-13.20-mRNA-1	Ir94c-PB	FBgn0051423	47.368	285	150	0	2.2e-134	318	47.368	285	150	0	1.35e-134	318
augustus_masked-scf7180000004331|quiver-processed-gene-13.21-mRNA-1	CG15554-PA	FBgn0039820	86.538	52	7	0	3.12e-32	111	86.538	52	7	0	1.66e-30	111
augustus_masked-scf7180000004331|quiver-processed-gene-15.67-mRNA-1	ird1-PA	FBgn0260935	96.736	1195	39	0	0	2725	96.736	1195	39	0	0	2709
augustus_masked-scf7180000004331|quiver-processed-gene-15.69-mRNA-1	I-t-PA	FBgn0025821	55	40	18	0	1.75e-14	53.7	55	40	18	0	2.21e-13	53.7
augustus_masked-scf7180000004331|quiver-processed-gene-17.11-mRNA-1	CG31093-PA	FBgn0051093	55.556	18	8	0	0.021	28.6	59.091	22	9	0	0.000123	34.5
augustus_masked-scf7180000004331|quiver-processed-gene-19.33-mRNA-1	bam-PA	FBgn0000158	66.12	183	62	0	8.69e-103	303	60.078	258	103	0	1.56e-113	387
augustus_masked-scf7180000004331|quiver-processed-gene-21.13-mRNA-1	CG31437-PA	FBgn0051437	75	44	11	0	3.42e-65	83.2	81.395	43	8	0	4.43e-76	92.2
augustus_masked-scf7180000004331|quiver-processed-gene-23.22-mRNA-1	CG11984-PI	FBgn0037655	99.32	147	1	0	0	372	99.32	147	1	0	0	371
augustus_masked-scf7180000004331|quiver-processed-gene-23.25-mRNA-1	neur-PE	FBgn0002932	91.935	248	20	0	0	537	98.678	227	3	0	0	536
augustus_masked-scf7180000004331|quiver-processed-gene-23.27-mRNA-1	Mst85C-PB	FBgn0028708	86.667	45	6	0	6.96e-53	82.6	88.525	61	7	0	2.51e-65	136
augustus_masked-scf7180000004331|quiver-processed-gene-26.25-mRNA-1	CG42327-PE	FBgn0259227	94.034	352	21	0	0	755	93.75	304	19	0	0	666
augustus_masked-scf7180000004331|quiver-processed-gene-26.30-mRNA-1	CG6790-PA	FBgn0037915	56.195	226	99	0	0	318	53.992	263	121	0	0	345
augustus_masked-scf7180000004331|quiver-processed-gene-26.34-mRNA-1	wkd-PB	FBgn0037917	98.795	332	4	0	0	807	98.291	351	6	0	0	811
augustus_masked-scf7180000004331|quiver-processed-gene-31.46-mRNA-1	Muc91C-PB	FBgn0038642	50.222	225	112	0	0	252	84	100	16	0	0	206
augustus_masked-scf7180000004331|quiver-processed-gene-32.1-mRNA-1	CG7720-PF	FBgn0038652	92.986	442	31	0	0	943	83.411	645	107	0	0	1145
augustus_masked-scf7180000004331|quiver-processed-gene-32.2-mRNA-1	CG18208-PB	FBgn0038653	96.97	198	6	0	0	434	96.97	198	6	0	0	434
augustus_masked-scf7180000004331|quiver-processed-gene-33.13-mRNA-1	CG14291-PA	FBgn0038660	88.845	511	57	0	0	1112	88.694	513	58	0	0	1143
augustus_masked-scf7180000004331|quiver-processed-gene-35.3-mRNA-1	Dhc98D-PD	FBgn0013813	90.166	1871	184	0	0	3926	90.166	1871	184	0	0	4030
augustus_masked-scf7180000004331|quiver-processed-gene-35.4-mRNA-1	beat-VI-PB	FBgn0039584	85.238	210	31	0	1.4e-144	434	83.761	234	38	0	5.44e-157	477
augustus_masked-scf7180000004331|quiver-processed-gene-39.10-mRNA-1	CG14247-PA	FBgn0039454	80	60	12	0	5.13e-66	139	80	60	12	0	2.92e-60	139
augustus_masked-scf7180000004331|quiver-processed-gene-41.12-mRNA-1	Kif19A-PB	FBgn0038205	93.403	288	19	0	0	616	93.403	288	19	0	0	612
augustus_masked-scf7180000004331|quiver-processed-gene-41.19-mRNA-1	CG9722-PA	FBgn0038209	61.053	95	37	0	6.74e-74	134	65.625	224	77	0	7.32e-98	346
augustus_masked-scf7180000004331|quiver-processed-gene-43.40-mRNA-1	CG12207-PG	FBgn0038220	95	160	8	0	0	369	95	160	8	0	0	365
augustus_masked-scf7180000004331|quiver-processed-gene-47.12-mRNA-1	CG2010-PC	FBgn0039667	98.975	488	5	0	0	1065	98.975	488	5	0	0	1056
augustus_masked-scf7180000004331|quiver-processed-gene-47.9-mRNA-1	Ptp99A-PB	FBgn0004369	98.56	903	13	0	0	2135	98.02	909	18	0	0	2135
augustus_masked-scf7180000004331|quiver-processed-gene-48.8-mRNA-1	CG42493-PA	FBgn0260007	37.037	135	85	0	2.6e-30	130	37.113	97	61	0	5.73e-19	91.8
augustus_masked-scf7180000004331|quiver-processed-gene-49.35-mRNA-1	CG7567-PA	FBgn0039670	55.28	161	72	0	2.4e-58	225	56.213	169	74	0	6.19e-63	238
augustus_masked-scf7180000004331|quiver-processed-gene-49.38-mRNA-1	Dop1R2-PC	FBgn0266137	99.59	244	1	0	0	553	99.59	244	1	0	0	553
augustus_masked-scf7180000004331|quiver-processed-gene-50.8-mRNA-1	CG7582-PA	FBgn0039681	85.593	118	17	0	4.16e-123	261	81.203	133	25	0	1.73e-129	272
augustus_masked-scf7180000004331|quiver-processed-gene-51.65-mRNA-1	CG1910-PA	FBgn0022349	80.702	57	11	0	2.15e-56	75.8	77.451	102	23	0	1.24e-64	135
augustus_masked-scf7180000004331|quiver-processed-gene-53.5-mRNA-1	pasha-PC	FBgn0039861	96.465	198	7	0	0	448	96.465	198	7	0	0	443
augustus_masked-scf7180000004331|quiver-processed-gene-53.7-mRNA-1	CG1635-PA	FBgn0039854	91.791	402	33	0	0	884	91.791	402	33	0	0	909
augustus_masked-scf7180000004331|quiver-processed-gene-54.52-mRNA-1	CG31077-PB	FBgn0051077	47.525	303	159	0	3.46e-106	384	47.525	303	159	0	4.74e-106	384
augustus_masked-scf7180000004331|quiver-processed-gene-55.45-mRNA-1	Men-b-PB	FBgn0029155	95.897	585	24	0	0	1343	95.897	585	24	0	0	1343
augustus_masked-scf7180000004331|quiver-processed-gene-55.46-mRNA-1	grass-PB	FBgn0039494	82.895	228	39	0	0	477	83.043	230	39	0	0	479
augustus_masked-scf7180000004331|quiver-processed-gene-55.52-mRNA-1	gb-PB	FBgn0039487	91.858	479	39	0	0	1001	91.858	479	39	0	0	972
augustus_masked-scf7180000004331|quiver-processed-gene-57.18-mRNA-1	tex-PA	FBgn0037569	86.275	204	28	0	0	452	86.275	204	28	0	0	452
augustus_masked-scf7180000004331|quiver-processed-gene-57.8-mRNA-1	Or85a-PA	FBgn0037576	85.266	319	47	0	0	627	84.182	373	59	0	0	714
augustus_masked-scf7180000004331|quiver-processed-gene-59.12-mRNA-1	CG7912-PA	FBgn0039736	87.574	507	63	0	0	1009	86.525	282	38	0	0	528
augustus_masked-scf7180000004331|quiver-processed-gene-59.3-mRNA-1	Nlp-PB	FBgn0016685	98.113	53	1	0	6.58e-33	124	98.113	53	1	0	2.36e-32	122
augustus_masked-scf7180000004331|quiver-processed-gene-59.4-mRNA-1	Rad51D-PA	FBgn0030931	42.759	145	83	0	6.91e-79	167	42.759	145	83	0	4.45e-79	167
augustus_masked-scf7180000004331|quiver-processed-gene-59.9-mRNA-1	DppIII-PC	FBgn0037580	90.379	738	71	0	0	1639	90.379	738	71	0	0	1639
augustus_masked-scf7180000004331|quiver-processed-gene-6.40-mRNA-1	CG2267-PA	FBgn0039792	46.809	47	25	0	4.98e-20	54.7	30.435	92	64	0	2.51e-13	62.9
augustus_masked-scf7180000004332|quiver-processed-gene-4.33-mRNA-1	acj6-PA	FBgn0000028	83.051	177	30	0	3.55e-132	343	82.759	174	30	0	2.29e-130	337
augustus_masked-scf7180000004332|quiver-processed-gene-5.47-mRNA-1	CG43737-PB	FBgn0263994	77.66	94	21	0	0	160	92.958	71	5	0	0	149
augustus_masked-scf7180000004336|quiver-processed-gene-0.29-mRNA-1	CG14411-PD	FBgn0030582	92.353	170	13	0	0	376	91.329	173	15	0	0	379
augustus_masked-scf7180000004336|quiver-processed-gene-0.30-mRNA-1	CG14410-PA	FBgn0030583	57.692	52	22	0	3.34e-14	76.2	52.055	73	35	0	6.07e-19	92.2
augustus_masked-scf7180000004336|quiver-processed-gene-6.15-mRNA-1	CG32645-PB	FBgn0052645	97.345	339	9	0	0	812	96.784	342	11	0	0	814
augustus_masked-scf7180000004336|quiver-processed-gene-6.18-mRNA-1	CG15717-PE	FBgn0030451	76.699	103	24	0	6.54e-109	186	76.699	103	24	0	4.34e-108	186
augustus_masked-scf7180000004367|quiver-processed-gene-2.16-mRNA-1	FASN1-PC	FBgn0283427	95.389	1323	61	0	0	2900	93.179	1378	94	0	0	2898
augustus_masked-scf7180000004367|quiver-processed-gene-2.17-mRNA-1	CG17261-PB	FBgn0031501	47.761	67	35	0	8.64e-18	88.6	47.761	67	35	0	4.49e-18	88.6
augustus_masked-scf7180000004367|quiver-processed-gene-2.35-mRNA-1	qua-PB	FBgn0003187	87.713	529	65	0	0	1120	87.713	529	65	0	0	1120
augustus_masked-scf7180000004371|quiver-processed-gene-0.70-mRNA-1	CG14402-PB	FBgn0032894	76.562	128	30	0	9.03e-90	247	76.562	128	30	0	5.04e-82	247
augustus_masked-scf7180000004376|quiver-processed-gene-1.5-mRNA-1	CG3609-PC	FBgn0031418	93.548	155	10	0	0	343	93.548	155	10	0	0	342
augustus_masked-scf7180000004376|quiver-processed-gene-3.73-mRNA-1	phr6-4-PD	FBgn0016054	97.273	110	3	0	1.33e-165	282	97.273	110	3	0	9.47e-166	282
augustus_masked-scf7180000004377|quiver-processed-gene-0.9-mRNA-1	CG13137-PB	FBgn0032188	57.6	125	53	0	1.55e-98	193	57.6	125	53	0	1e-98	193
augustus_masked-scf7180000004377|quiver-processed-gene-2.16-mRNA-1	CG4747-PC	FBgn0043456	92.816	348	25	0	0	773	92.816	348	25	0	0	769
augustus_masked-scf7180000004379|quiver-processed-gene-0.32-mRNA-1	CG14034-PC	FBgn0250847	58.182	165	69	0	8.47e-119	253	58.182	165	69	0	3.56e-119	253
augustus_masked-scf7180000004381|quiver-processed-gene-1.36-mRNA-1	Bsg25D-PG	FBgn0000228	88	150	18	0	0	308	88	150	18	0	0	286
augustus_masked-scf7180000004381|quiver-processed-gene-1.37-mRNA-1	vri-PF	FBgn0016076	93.22	118	8	0	0	238	92.92	113	8	0	0	250
augustus_masked-scf7180000004381|quiver-processed-gene-1.39-mRNA-1	CG14024-PB	FBgn0031697	97.627	295	7	0	0	685	91.185	329	29	0	0	709
augustus_masked-scf7180000004381|quiver-processed-gene-1.42-mRNA-1	Ncoa6-PC	FBgn0031698	90.698	86	8	0	1.5e-176	174	90.698	86	8	0	1.13e-161	174
augustus_masked-scf7180000004382|quiver-processed-gene-1.15-mRNA-1	CG7277-PA	FBgn0031713	91.089	404	36	0	0	883	90.976	410	37	0	0	894
augustus_masked-scf7180000004382|quiver-processed-gene-1.17-mRNA-1	CG14015-PA	FBgn0031716	94.172	326	19	0	0	735	94.172	326	19	0	0	729
augustus_masked-scf7180000004382|quiver-processed-gene-1.19-mRNA-1	cona-PA	FBgn0038612	36.364	44	28	0	6.69e-05	39.6	36.364	44	28	0	2.54e-06	39.2
augustus_masked-scf7180000004382|quiver-processed-gene-2.32-mRNA-1	CG9257-PA	FBgn0032916	82.427	239	42	0	1.11e-160	484	82.427	239	42	0	8.7e-161	484
augustus_masked-scf7180000004383|quiver-processed-gene-0.2-mRNA-1	CG9265-PD	FBgn0032910	93.031	287	20	0	0	642	93.031	287	20	0	0	642
augustus_masked-scf7180000004383|quiver-processed-gene-0.4-mRNA-1	tadr-PD	FBgn0032911	90.351	228	22	0	0	460	60.957	397	155	0	0	564
augustus_masked-scf7180000004385|quiver-processed-gene-0.1-mRNA-1	CG5693-PA	FBgn0040989	75	24	6	0	6.59e-10	55.6	36.111	36	23	0	6.58e-05	33.1
augustus_masked-scf7180000004387|quiver-processed-gene-1.7-mRNA-1	CG15161-PA	FBgn0032692	87.805	246	30	0	9.15e-178	501	87.805	246	30	0	2.08e-179	527
augustus_masked-scf7180000004387|quiver-processed-gene-4.15-mRNA-1	ed-PC	FBgn0000547	93.127	291	20	0	0	658	93.127	291	20	0	0	655
augustus_masked-scf7180000004387|quiver-processed-gene-4.19-mRNA-1	CG15422-PA	FBgn0031579	84.783	46	7	0	1.94e-35	97.3	91.176	34	3	0	6.03e-26	75.3
augustus_masked-scf7180000004388|quiver-processed-gene-2.15-mRNA-1	CG17234-PA	FBgn0042187	41.053	95	56	0	8.57e-51	87.7	41.053	95	56	0	5.01e-51	87.7
augustus_masked-scf7180000004388|quiver-processed-gene-3.86-mRNA-1	Pi3K21B-PE	FBgn0020622	86.765	204	27	0	4.53e-119	425	86.765	204	27	0	7.47e-113	405
augustus_masked-scf7180000004388|quiver-processed-gene-3.89-mRNA-1	CG34340-PF	FBgn0085369	98.98	98	1	0	0	203	98.98	98	1	0	0	202
augustus_masked-scf7180000004413|quiver-processed-gene-1.0-mRNA-1	CkIIalpha-PA	FBgn0264492	100	255	0	0	0	631	100	255	0	0	0	631
augustus_masked-scf7180000004413|quiver-processed-gene-11.13-mRNA-1	beta-Man-PD	FBgn0037215	83.952	673	108	0	0	1400	83.952	673	108	0	0	1400
augustus_masked-scf7180000004413|quiver-processed-gene-11.26-mRNA-1	14-3-3epsilon-PA	FBgn0020238	99.24	263	2	0	1.65e-173	609	99.24	263	2	0	4.14e-173	604
augustus_masked-scf7180000004413|quiver-processed-gene-11.27-mRNA-1	repo-PA	FBgn0011701	95.98	199	8	0	0	438	96.629	178	6	0	0	426
augustus_masked-scf7180000004413|quiver-processed-gene-12.19-mRNA-1	CG5810-PA	FBgn0038866	64.678	419	148	0	0	643	64.678	419	148	0	0	643
augustus_masked-scf7180000004413|quiver-processed-gene-13.14-mRNA-1	bel-PB	FBgn0263231	94.595	407	22	0	0	911	94.595	407	22	0	0	910
augustus_masked-scf7180000004413|quiver-processed-gene-13.5-mRNA-1	CG9444-PB	FBgn0037730	79.065	492	103	0	0	853	88.6	500	57	0	0	1000
augustus_masked-scf7180000004413|quiver-processed-gene-14.13-mRNA-1	Cyp313b1-PB	FBgn0037601	86.275	255	35	0	0	541	85.818	275	39	0	0	582
augustus_masked-scf7180000004413|quiver-processed-gene-14.16-mRNA-1	5-HT2B-PF	FBgn0261929	98.182	330	6	0	0	713	98.182	330	6	0	0	713
augustus_masked-scf7180000004413|quiver-processed-gene-14.18-mRNA-1	asl-PA	FBgn0261004	67.866	417	134	0	0	652	69.079	304	94	0	0	493
augustus_masked-scf7180000004413|quiver-processed-gene-18.14-mRNA-1	5-HT2A-PH	FBgn0087012	84.94	332	50	0	0	618	95.434	219	10	0	0	478
augustus_masked-scf7180000004413|quiver-processed-gene-20.1-mRNA-1	CG1129-PE	FBgn0037279	96.978	364	11	0	0	843	96.978	364	11	0	0	843
augustus_masked-scf7180000004413|quiver-processed-gene-20.4-mRNA-1	ctrip-PJ	FBgn0260794	98.226	451	8	0	0	1005	98.234	453	8	0	0	1010
augustus_masked-scf7180000004413|quiver-processed-gene-21.9-mRNA-1	opa-PA	FBgn0003002	97.309	223	6	0	0	543	97.309	223	6	0	0	543
augustus_masked-scf7180000004413|quiver-processed-gene-22.19-mRNA-1	Cdep-PG	FBgn0265082	94.549	532	29	0	0	1118	94.326	564	32	0	0	1109
augustus_masked-scf7180000004413|quiver-processed-gene-22.26-mRNA-1	CG2022-PB	FBgn0037292	92.746	193	14	0	6.6e-116	417	92.746	193	14	0	1.22e-128	456
augustus_masked-scf7180000004413|quiver-processed-gene-23.3-mRNA-1	CG43131-PA	FBgn0262605	53.279	122	57	0	1.75e-38	156	53.279	122	57	0	1.03e-38	156
augustus_masked-scf7180000004413|quiver-processed-gene-25.60-mRNA-1	ry-PA	FBgn0003308	91.419	909	78	0	0	2015	91.419	909	78	0	0	1986
augustus_masked-scf7180000004413|quiver-processed-gene-27.65-mRNA-1	HdacX-PB	FBgn0051119	90.093	323	32	0	0	702	90.093	323	32	0	0	702
augustus_masked-scf7180000004413|quiver-processed-gene-27.67-mRNA-1	CG13640-PA	FBgn0039237	69.565	23	7	0	5.46e-15	42.8	71.429	28	8	0	2.39e-18	52.8
augustus_masked-scf7180000004413|quiver-processed-gene-27.76-mRNA-1	Mink-PA	FBgn0039250	61.25	80	31	0	8.47e-104	118	61.905	105	40	0	2.53e-107	150
augustus_masked-scf7180000004413|quiver-processed-gene-27.77-mRNA-1	pit-PC	FBgn0266581	98.106	528	10	0	0	1151	98.106	528	10	0	0	1184
augustus_masked-scf7180000004413|quiver-processed-gene-27.85-mRNA-1	sud1-PA	FBgn0265189	90.968	465	42	0	0	999	90.968	465	42	0	0	975
augustus_masked-scf7180000004413|quiver-processed-gene-28.6-mRNA-1	CG5778-PC	FBgn0038930	72.5	40	11	0	2.1e-09	61.6	100	13	0	0	3.73e-08	41.4
augustus_masked-scf7180000004413|quiver-processed-gene-31.22-mRNA-1	CG7080-PA	FBgn0038941	73.054	167	45	0	1.7e-120	317	72.472	178	49	0	1.49e-120	334
augustus_masked-scf7180000004413|quiver-processed-gene-31.24-mRNA-1	CG13862-PA	FBgn0038942	61.321	106	41	0	2.58e-33	139	61.321	106	41	0	2.37e-38	155
augustus_masked-scf7180000004413|quiver-processed-gene-31.27-mRNA-1	Muted-PB	FBgn0083967	100	63	0	0	1.6e-48	146	100	63	0	0	4.11e-47	146
augustus_masked-scf7180000004413|quiver-processed-gene-31.33-mRNA-1	CG43342-PA	FBgn0263047	93.023	43	3	0	6.29e-39	91.3	76.364	55	13	0	2.05e-37	94.4
augustus_masked-scf7180000004413|quiver-processed-gene-31.34-mRNA-1	CG43343-PC	FBgn0263048	71.831	213	60	0	0	342	71.831	213	60	0	0	338
augustus_masked-scf7180000004413|quiver-processed-gene-34.13-mRNA-1	Det-PA	FBgn0264291	76.923	104	24	0	6.78e-54	207	76.923	104	24	0	7.12e-54	207
augustus_masked-scf7180000004413|quiver-processed-gene-37.19-mRNA-1	Sur-8-PE	FBgn0038504	97.65	468	11	0	0	1044	97.65	468	11	0	0	1044
augustus_masked-scf7180000004413|quiver-processed-gene-38.12-mRNA-1	CG44090-PA	FBgn0264899	53.488	43	20	0	3.27e-13	64.8	53.488	43	20	0	2.12e-13	64.8
augustus_masked-scf7180000004413|quiver-processed-gene-39.40-mRNA-1	CG7587-PA	FBgn0038523	72.816	103	28	0	3.52e-53	204	61.654	133	51	0	3.98e-56	215
augustus_masked-scf7180000004413|quiver-processed-gene-39.44-mRNA-1	CG14327-PB	FBgn0038526	44.286	70	39	0	3.41e-12	60.6	68.75	48	15	0	2.17e-15	79.9
augustus_masked-scf7180000004413|quiver-processed-gene-39.48-mRNA-1	Edg91-PA	FBgn0004554	56.41	117	51	0	3.86e-38	121	53.704	54	25	0	6.82e-29	70.7
augustus_masked-scf7180000004413|quiver-processed-gene-39.49-mRNA-1	CG14324-PA	FBgn0038527	40	80	48	0	1.89e-09	60.6	44.444	81	45	0	6.18e-15	78
augustus_masked-scf7180000004413|quiver-processed-gene-39.50-mRNA-1	CG14323-PA	FBgn0038529	83.117	77	13	0	6.58e-46	180	83.117	77	13	0	1.48e-45	180
augustus_masked-scf7180000004413|quiver-processed-gene-40.33-mRNA-1	CG14326-PA	FBgn0038528	100	15	0	0	1.13e-08	39.6	76.923	26	6	0	1.55e-11	51.5
augustus_masked-scf7180000004413|quiver-processed-gene-40.35-mRNA-1	CG14325-PB	FBgn0038531	89.72	214	22	0	0	469	89.72	214	22	0	0	469
augustus_masked-scf7180000004413|quiver-processed-gene-40.37-mRNA-1	CG14322-PD	FBgn0038532	80.734	109	21	0	0	207	65.942	138	47	0	3.74e-180	224
augustus_masked-scf7180000004413|quiver-processed-gene-40.44-mRNA-1	CG31251-PA	FBgn0051251	74.672	229	58	0	2.61e-141	412	74.672	229	58	0	4.56e-141	410
augustus_masked-scf7180000004413|quiver-processed-gene-40.45-mRNA-1	VhaPPA1-2-PB	FBgn0262514	80.541	185	36	0	5.97e-86	315	76.8	125	29	0	2.56e-75	235
augustus_masked-scf7180000004413|quiver-processed-gene-42.18-mRNA-1	Vha100-4-PA	FBgn0038613	90.485	557	53	0	0	1169	83.148	540	91	0	0	977
augustus_masked-scf7180000004413|quiver-processed-gene-42.29-mRNA-1	CG10864-PA	FBgn0038621	91.69	361	30	0	0	790	91.69	361	30	0	0	824
augustus_masked-scf7180000004413|quiver-processed-gene-42.31-mRNA-1	fru-PN	FBgn0004652	100	86	0	0	0	225	100	86	0	0	0	224
augustus_masked-scf7180000004413|quiver-processed-gene-45.15-mRNA-1	CG14301-PB	FBgn0038632	96.954	197	6	0	1.63e-137	487	96.954	197	6	0	7.12e-138	487
augustus_masked-scf7180000004413|quiver-processed-gene-47.18-mRNA-1	CG11703-PA	FBgn0038690	47.541	122	64	0	1.29e-72	171	47.541	122	64	0	1.12e-83	171
augustus_masked-scf7180000004413|quiver-processed-gene-48.14-mRNA-1	CG10909-PA	FBgn0038090	71.739	184	52	0	3.49e-94	328	65.385	234	81	0	1.12e-102	371
augustus_masked-scf7180000004413|quiver-processed-gene-48.15-mRNA-1	grsm-PF	FBgn0040493	86.198	384	53	0	0	714	86.198	384	53	0	0	785
augustus_masked-scf7180000004413|quiver-processed-gene-49.0-mRNA-1	CG9791-PD	FBgn0037232	92.101	633	50	0	0	1425	92.101	633	50	0	0	1425
augustus_masked-scf7180000004413|quiver-processed-gene-49.17-mRNA-1	cu-PH	FBgn0261808	96.364	165	6	0	0	390	96.364	165	6	0	0	390
augustus_masked-scf7180000004413|quiver-processed-gene-49.2-mRNA-1	CG9795-PD	FBgn0037234	83.562	73	12	0	1.42e-147	141	86.735	98	13	0	2.23e-172	195
augustus_masked-scf7180000004413|quiver-processed-gene-49.9-mRNA-1	SdhC-PB	FBgn0037873	92.5	80	6	0	7.48e-72	175	92.5	80	6	0	1.67e-70	175
augustus_masked-scf7180000004413|quiver-processed-gene-55.15-mRNA-1	Nlg4-PE	FBgn0083975	96.875	384	12	0	0	865	97.34	376	10	0	0	862
augustus_masked-scf7180000004413|quiver-processed-gene-56.21-mRNA-1	CG10889-PA	FBgn0038769	92.308	234	18	0	0	539	95.495	222	10	0	0	472
augustus_masked-scf7180000004414|quiver-processed-gene-10.35-mRNA-1	CG11755-PB	FBgn0037611	78.4	125	27	0	4.78e-79	275	78.4	125	27	0	2.45e-79	275
augustus_masked-scf7180000004414|quiver-processed-gene-13.40-mRNA-1	CG14608-PC	FBgn0037487	88.462	260	30	0	0	501	88.462	260	30	0	0	502
augustus_masked-scf7180000004414|quiver-processed-gene-13.44-mRNA-1	RacGAP84C-PB	FBgn0045843	89.035	228	25	0	0	514	84.091	308	49	0	0	614
augustus_masked-scf7180000004414|quiver-processed-gene-13.48-mRNA-1	Gld-PA	FBgn0001112	95.338	429	20	0	0	958	95.338	429	20	0	0	958
augustus_masked-scf7180000004414|quiver-processed-gene-16.31-mRNA-1	alpha-Est10-PB	FBgn0015569	86.525	564	76	0	0	1221	86.525	564	76	0	0	1221
augustus_masked-scf7180000004414|quiver-processed-gene-16.32-mRNA-1	alpha-Est9-PC	FBgn0015577	96.223	556	21	0	0	1345	96.223	556	21	0	0	1345
augustus_masked-scf7180000004414|quiver-processed-gene-18.17-mRNA-1	Nlg1-PE	FBgn0051146	90.343	321	31	0	0	709	90.343	321	31	0	0	706
augustus_masked-scf7180000004414|quiver-processed-gene-18.19-mRNA-1	Sp7-PF	FBgn0037515	87.546	273	34	0	0	607	86.879	282	37	0	0	621
augustus_masked-scf7180000004414|quiver-processed-gene-19.34-mRNA-1	CG42404-PF	FBgn0259823	96.226	106	4	0	2.37e-70	263	96.226	106	4	0	8.34e-71	263
augustus_masked-scf7180000004414|quiver-processed-gene-19.42-mRNA-1	CG2993-PC	FBgn0037521	99.107	336	3	0	0	751	99.104	335	3	0	0	749
augustus_masked-scf7180000004414|quiver-processed-gene-19.48-mRNA-1	Amt-PB	FBgn0038309	97.908	478	10	0	0	1114	97.308	483	13	0	0	1121
augustus_masked-scf7180000004414|quiver-processed-gene-2.2-mRNA-1	RpS7-PE	FBgn0039757	98.974	195	2	0	2.26e-125	446	98.974	195	2	0	1.33e-125	446
augustus_masked-scf7180000004414|quiver-processed-gene-21.0-mRNA-1	CG12950-PB	FBgn0037736	96.875	640	20	0	0	1472	96.875	640	20	0	0	1471
augustus_masked-scf7180000004414|quiver-processed-gene-21.1-mRNA-1	hyd-PB	FBgn0002431	89.815	648	66	0	0	1314	54.864	627	283	0	0	716
augustus_masked-scf7180000004414|quiver-processed-gene-21.15-mRNA-1	Rab1-PA	FBgn0016700	99.515	206	1	0	4.69e-137	487	99.515	206	1	0	7.54e-138	487
augustus_masked-scf7180000004414|quiver-processed-gene-21.3-mRNA-1	Unc-115b-PF	FBgn0260463	91.216	296	26	0	0	603	97.959	294	6	0	0	750
augustus_masked-scf7180000004414|quiver-processed-gene-21.5-mRNA-1	Oga-PA	FBgn0038870	77.419	248	56	0	0	507	77.419	248	56	0	0	507
augustus_masked-scf7180000004414|quiver-processed-gene-22.47-mRNA-1	CG16791-PB	FBgn0038881	92.021	376	30	0	0	796	91.969	386	31	0	0	816
augustus_masked-scf7180000004414|quiver-processed-gene-22.50-mRNA-1	pre-mod(mdg4)-H-PB	FBgn0267649	72.321	112	31	0	2.8e-54	209	72.321	112	31	0	1.26e-54	209
augustus_masked-scf7180000004414|quiver-processed-gene-25.7-mRNA-1	E2f1-PF	FBgn0011766	90.196	102	10	0	3.76e-153	214	92.973	185	13	0	3.13e-162	390
augustus_masked-scf7180000004414|quiver-processed-gene-28.29-mRNA-1	tara-PB	FBgn0040071	90.722	97	9	0	0	197	90.722	97	9	0	0	197
augustus_masked-scf7180000004414|quiver-processed-gene-28.37-mRNA-1	CG3987-PA	FBgn0038292	75	72	18	0	8.79e-98	149	75.325	77	19	0	2.11e-99	158
augustus_masked-scf7180000004414|quiver-processed-gene-29.13-mRNA-1	CG42788-PC	FBgn0261859	68.429	624	197	0	0	983	96.392	388	14	0	0	920
augustus_masked-scf7180000004414|quiver-processed-gene-3.47-mRNA-1	subdued-PF	FBgn0038721	59.788	848	341	0	0	1095	97.021	470	14	0	0	1054
augustus_masked-scf7180000004414|quiver-processed-gene-30.0-mRNA-1	RpL10Aa-PA	FBgn0038281	66.359	217	73	0	7.83e-95	345	62.5	88	33	0	1.12e-70	135
augustus_masked-scf7180000004414|quiver-processed-gene-30.1-mRNA-1	CG14861-PA	FBgn0038280	50.781	128	63	0	1.02e-31	136	50.781	128	63	0	1.41e-39	136
augustus_masked-scf7180000004414|quiver-processed-gene-31.12-mRNA-1	CG14309-PA	FBgn0038611	89.851	335	34	0	0	731	90.093	323	32	0	0	679
augustus_masked-scf7180000004414|quiver-processed-gene-32.1-mRNA-1	gl-PC	FBgn0004618	100	138	0	0	0	318	100	138	0	0	0	318
augustus_masked-scf7180000004414|quiver-processed-gene-32.3-mRNA-1	CG15803-PC	FBgn0038606	95.833	168	7	0	0	375	95.833	168	7	0	0	375
augustus_masked-scf7180000004414|quiver-processed-gene-34.52-mRNA-1	bond-PC	FBgn0260942	91.525	295	25	0	0	629	91.525	295	25	0	0	629
augustus_masked-scf7180000004414|quiver-processed-gene-34.56-mRNA-1	CG5346-PA	FBgn0038981	94.224	277	16	0	0	654	94.224	277	16	0	0	654
augustus_masked-scf7180000004414|quiver-processed-gene-35.53-mRNA-1	Efa6-PI	FBgn0051158	92.308	221	17	0	0	454	95.475	221	10	0	0	507
augustus_masked-scf7180000004414|quiver-processed-gene-35.65-mRNA-1	loco-PH	FBgn0020278	84.815	270	41	0	0	507	86.975	476	62	0	0	829
augustus_masked-scf7180000004414|quiver-processed-gene-37.13-mRNA-1	Teh1-PB	FBgn0037766	93.989	183	11	0	3.2e-110	396	93.989	183	11	0	2.43e-110	396
augustus_masked-scf7180000004414|quiver-processed-gene-40.10-mRNA-1	nerfin-2-PB	FBgn0041105	95.455	132	6	0	0	311	95.455	132	6	0	0	312
augustus_masked-scf7180000004414|quiver-processed-gene-40.26-mRNA-1	CG34278-PA	FBgn0085307	55.556	18	8	0	1.42e-06	28.6	38	50	31	0	1.18e-06	43.7
augustus_masked-scf7180000004414|quiver-processed-gene-41.0-mRNA-1	cher-PF	FBgn0014141	96.247	906	34	0	0	2117	96.247	906	34	0	0	2112
augustus_masked-scf7180000004414|quiver-processed-gene-44.17-mRNA-1	Stat92E-PM	FBgn0016917	84.151	265	42	0	0	547	84.151	265	42	0	0	547
augustus_masked-scf7180000004414|quiver-processed-gene-44.22-mRNA-1	Nsun5-PA	FBgn0259704	79.661	295	60	0	0	584	79.661	295	60	0	0	559
augustus_masked-scf7180000004414|quiver-processed-gene-45.10-mRNA-1	cdi-PA	FBgn0004876	92.375	341	26	0	0	724	91.884	345	28	0	0	726
augustus_masked-scf7180000004414|quiver-processed-gene-46.19-mRNA-1	CG4229-PA	FBgn0036639	74.194	62	16	0	2.35e-74	103	92.857	56	4	0	4.52e-84	117
augustus_masked-scf7180000004414|quiver-processed-gene-48.13-mRNA-1	Grp-PB	FBgn0036627	98.561	139	2	0	5.22e-160	321	98.561	139	2	0	4.71e-159	325
augustus_masked-scf7180000004414|quiver-processed-gene-8.1-mRNA-1	CG5250-PA	FBgn0038691	49.519	208	105	0	2.97e-73	226	47.101	138	73	0	2.6e-65	163
augustus_masked-scf7180000004414|quiver-processed-gene-9.49-mRNA-1	TwdlV-PA	FBgn0037227	96.377	138	5	0	3.04e-91	267	93.377	151	10	0	2.63e-87	289
augustus_masked-scf7180000004414|quiver-processed-gene-9.50-mRNA-1	TwdlF-PA	FBgn0037224	89.362	141	15	0	3.08e-84	252	86.986	146	19	0	3.71e-91	255
augustus_masked-scf7180000004414|quiver-processed-gene-9.59-mRNA-1	abs-PA	FBgn0015331	94.907	589	30	0	0	1334	94.667	600	32	0	0	1333
augustus_masked-scf7180000004414|quiver-processed-gene-9.62-mRNA-1	CG7131-PA	FBgn0038598	94.508	437	24	0	0	1076	93.946	479	29	0	0	1138
augustus_masked-scf7180000004414|quiver-processed-gene-9.64-mRNA-1	osa-PF	FBgn0261885	99.273	275	2	0	0	655	99.273	275	2	0	0	649
augustus_masked-scf7180000004417|quiver-processed-gene-2.8-mRNA-1	CG11665-PB	FBgn0033028	92.829	251	18	0	0	556	93.333	240	16	0	0	533
augustus_masked-scf7180000004430|quiver-processed-gene-1.52-mRNA-1	CG42245-PA	FBgn0250911	97.143	35	1	0	3.34e-29	83.5	97.143	35	1	0	1.96e-39	82.6
augustus_masked-scf7180000004430|quiver-processed-gene-1.55-mRNA-1	CG16985-PA	FBgn0035355	74.324	148	38	0	1.54e-73	274	74.324	148	38	0	6.86e-74	274
augustus_masked-scf7180000004430|quiver-processed-gene-2.13-mRNA-1	dos-PA	FBgn0016794	97.391	115	3	0	0	288	98.148	108	2	0	0	269
augustus_masked-scf7180000004430|quiver-processed-gene-3.30-mRNA-1	CG32295-PA	FBgn0260480	52.252	111	53	0	5.54e-48	156	52.252	111	53	0	3.18e-48	156
augustus_masked-scf7180000004430|quiver-processed-gene-3.36-mRNA-1	CG45186-PAE	FBgn0266696	89.792	960	98	0	0	2085	89.792	960	98	0	0	2017
augustus_masked-scf7180000004430|quiver-processed-gene-6.30-mRNA-1	CG1275-PA	FBgn0035321	93.976	249	15	0	4.72e-150	529	94.332	247	14	0	2.59e-149	526
augustus_masked-scf7180000004430|quiver-processed-gene-8.23-mRNA-1	sls-PY	FBgn0086906	97.18	4751	134	0	0	10935	97.311	4203	113	0	0	9749
augustus_masked-scf7180000004430|quiver-processed-gene-8.24-mRNA-1	CG42355-PD	FBgn0259701	44.928	69	38	0	2.44e-11	68.4	48.333	60	31	0	1.23e-11	67.5
augustus_masked-scf7180000004431|quiver-processed-gene-0.33-mRNA-1	mu2-PB	FBgn0002872	60.714	196	77	0	2.96e-179	302	60.714	196	77	0	1.18e-173	297
augustus_masked-scf7180000004432|quiver-processed-gene-0.18-mRNA-1	CG2211-PB	FBgn0035211	85.161	310	46	0	0	673	85.161	310	46	0	0	673
augustus_masked-scf7180000004432|quiver-processed-gene-0.27-mRNA-1	Myo61F-PA	FBgn0010246	92.703	740	54	0	0	1650	93.452	504	33	0	0	1141
augustus_masked-scf7180000004460|quiver-processed-gene-0.2-mRNA-1	CG8172-PF	FBgn0033362	96.241	266	10	0	0	619	96.241	266	10	0	0	648
augustus_masked-scf7180000004460|quiver-processed-gene-0.4-mRNA-1	Ance-4-PA	FBgn0033366	88.275	597	70	0	0	1270	88.275	597	70	0	0	1305
augustus_masked-scf7180000004460|quiver-processed-gene-0.6-mRNA-1	CG13743-PB	FBgn0033368	98.718	312	4	0	0	671	98.718	312	4	0	0	671
augustus_masked-scf7180000004460|quiver-processed-gene-1.15-mRNA-1	CG13741-PA	FBgn0033374	67.742	31	10	0	2.05e-17	56.5	30.556	108	75	0	7.12e-25	67.1
augustus_masked-scf7180000004460|quiver-processed-gene-2.12-mRNA-1	CG17580-PA	FBgn0040755	90.909	22	2	0	2.56e-14	54.7	71.429	49	14	0	8.98e-16	79.4
augustus_masked-scf7180000004460|quiver-processed-gene-2.13-mRNA-1	ltd-PI	FBgn0002567	97.758	223	5	0	0	528	94.468	235	13	0	0	532
augustus_masked-scf7180000004462|quiver-processed-gene-0.20-mRNA-1	CG31106-PB	FBgn0051106	85.053	281	42	0	0	593	85.053	281	42	0	0	593
augustus_masked-scf7180000004462|quiver-processed-gene-1.72-mRNA-1	fig-PA	FBgn0039694	70.696	273	80	0	1.81e-134	477	70.696	273	80	0	9.87e-135	477
augustus_masked-scf7180000004464|quiver-processed-gene-0.54-mRNA-1	CG4597-PA	FBgn0035594	72.917	144	39	0	8.4e-72	269	66.871	163	54	0	4.93e-74	275
augustus_masked-scf7180000004464|quiver-processed-gene-1.24-mRNA-1	msk-PA	FBgn0026252	97.27	879	24	0	0	2030	97.27	879	24	0	0	2030
augustus_masked-scf7180000004464|quiver-processed-gene-1.26-mRNA-1	fan-PA	FBgn0028379	52.308	130	62	0	1.33e-57	165	52.308	130	62	0	6.8e-58	165
augustus_masked-scf7180000004464|quiver-processed-gene-1.28-mRNA-1	Ect4-PJ	FBgn0262579	97.975	642	13	0	0	1478	97.826	644	14	0	0	1477
augustus_masked-scf7180000004464|quiver-processed-gene-3.35-mRNA-1	CG8281-PA	FBgn0035824	91.892	148	12	0	1.77e-163	335	91.892	148	12	0	4.2e-165	335
augustus_masked-scf7180000004465|quiver-processed-gene-0.11-mRNA-1	CG32369-PC	FBgn0052369	97.222	252	7	0	0	600	92.857	280	20	0	0	637
augustus_masked-scf7180000004465|quiver-processed-gene-1.26-mRNA-1	CG7457-PB	FBgn0035812	84.528	530	82	0	0	1004	84.369	531	83	0	0	1018
augustus_masked-scf7180000004465|quiver-processed-gene-1.34-mRNA-1	frac-PC	FBgn0035798	83.959	293	47	0	0	670	81.433	307	57	0	0	675
augustus_masked-scf7180000004497|quiver-processed-gene-1.18-mRNA-1	Obp50a-PA	FBgn0050067	77.473	182	41	0	1.18e-102	370	77.473	182	41	0	6.96e-103	370
augustus_masked-scf7180000004497|quiver-processed-gene-1.31-mRNA-1	Shroom-PG	FBgn0085408	85.185	270	40	0	0	524	86.581	313	42	0	0	545
augustus_masked-scf7180000004498|quiver-processed-gene-0.46-mRNA-1	egg-PA	FBgn0086908	93.68	269	17	0	0	618	93.68	269	17	0	0	616
augustus_masked-scf7180000004498|quiver-processed-gene-0.47-mRNA-1	conv-PA	FBgn0261269	86.623	1069	143	0	0	2117	86.477	1087	147	0	0	2118
augustus_masked-scf7180000004498|quiver-processed-gene-0.52-mRNA-1	Usp20-33-PA	FBgn0033916	89.744	156	16	0	0	345	91.275	149	13	0	0	334
augustus_masked-scf7180000004498|quiver-processed-gene-1.50-mRNA-1	CG15666-PD	FBgn0034622	94.472	199	11	0	0	473	94.472	199	11	0	0	473
augustus_masked-scf7180000004498|quiver-processed-gene-10.38-mRNA-1	CG8584-PA	FBgn0033322	68.932	206	64	0	1.24e-97	347	68.932	206	64	0	8.31e-98	347
augustus_masked-scf7180000004498|quiver-processed-gene-11.1-mRNA-1	CG30356-PA	FBgn0050356	54.369	103	47	0	2.45e-31	133	54.369	103	47	0	1.52e-31	133
augustus_masked-scf7180000004498|quiver-processed-gene-13.20-mRNA-1	CG7686-PB	FBgn0027525	95.175	228	11	0	0	488	95.035	282	14	0	0	605
augustus_masked-scf7180000004498|quiver-processed-gene-13.28-mRNA-1	Pex6-PD	FBgn0033564	88.684	760	86	0	0	1633	88.684	760	86	0	0	1633
augustus_masked-scf7180000004498|quiver-processed-gene-14.10-mRNA-1	mms4-PA	FBgn0033549	89.091	165	18	0	1.36e-163	362	89.091	165	18	0	4.82e-168	362
augustus_masked-scf7180000004498|quiver-processed-gene-14.14-mRNA-1	CG33144-PB	FBgn0053144	99.225	129	1	0	0	340	99.225	129	1	0	0	340
augustus_masked-scf7180000004498|quiver-processed-gene-15.22-mRNA-1	CG7220-PE	FBgn0033544	98.649	148	2	0	1.2e-101	369	98.649	148	2	0	1.92e-102	369
augustus_masked-scf7180000004498|quiver-processed-gene-16.11-mRNA-1	psq-PK	FBgn0263102	99.595	247	1	0	0	584	99.595	247	1	0	0	576
augustus_masked-scf7180000004498|quiver-processed-gene-18.13-mRNA-1	CG17490-PG	FBgn0040009	63.194	144	53	0	0	234	63.194	144	53	0	0	234
augustus_masked-scf7180000004498|quiver-processed-gene-18.16-mRNA-1	GstE9-PA	FBgn0063491	87.805	164	20	0	9.6e-130	344	87.805	164	20	0	4.99e-125	327
augustus_masked-scf7180000004498|quiver-processed-gene-19.21-mRNA-1	CG10924-PA	FBgn0034356	91.703	458	38	0	0	1010	91.388	569	49	0	0	1238
augustus_masked-scf7180000004498|quiver-processed-gene-19.22-mRNA-1	Pepck-PA	FBgn0003067	94.9	647	33	0	0	1451	94.9	647	33	0	0	1451
augustus_masked-scf7180000004498|quiver-processed-gene-2.16-mRNA-1	cv-2-PA	FBgn0000395	86.857	175	23	0	0	399	86.857	175	23	0	0	399
augustus_masked-scf7180000004498|quiver-processed-gene-20.20-mRNA-1	CG5335-PA	FBgn0034365	93.2	250	17	0	0	586	93.2	250	17	0	0	586
augustus_masked-scf7180000004498|quiver-processed-gene-23.24-mRNA-1	CG30487-PA	FBgn0050487	51.429	35	17	0	1.95e-08	44.5	51.429	35	17	0	2.66e-09	45
augustus_masked-scf7180000004498|quiver-processed-gene-23.25-mRNA-1	CG13322-PB	FBgn0033784	93.75	272	17	0	0	628	93.141	277	19	0	0	631
augustus_masked-scf7180000004498|quiver-processed-gene-24.26-mRNA-1	CG34235-PB	FBgn0085264	60	95	38	0	5.35e-55	152	60	50	20	0	4.2e-34	80.8
augustus_masked-scf7180000004498|quiver-processed-gene-24.32-mRNA-1	FLASH-PB	FBgn0033806	70.513	78	23	0	8.87e-62	130	62.81	121	45	0	1.06e-76	170
augustus_masked-scf7180000004498|quiver-processed-gene-26.31-mRNA-1	Dscam1-PBJ	FBgn0033159	98.446	965	15	0	0	2290	98.447	966	15	0	0	2276
augustus_masked-scf7180000004498|quiver-processed-gene-29.11-mRNA-1	Tsp42Ek-PB	FBgn0033133	77.483	151	34	0	9.68e-74	264	77.654	179	40	0	8.71e-92	331
augustus_masked-scf7180000004498|quiver-processed-gene-29.8-mRNA-1	Tsp42Eo-PA	FBgn0033136	90	150	15	0	2.81e-100	324	90	150	15	0	3.52e-103	331
augustus_masked-scf7180000004498|quiver-processed-gene-3.11-mRNA-1	TAF1C-like-PA	FBgn0034631	61.747	332	127	0	0	508	62.539	323	121	0	0	501
augustus_masked-scf7180000004498|quiver-processed-gene-30.15-mRNA-1	vimar-PC	FBgn0022960	95.826	551	23	0	0	1195	95.161	558	27	0	0	1200
augustus_masked-scf7180000004498|quiver-processed-gene-31.12-mRNA-1	mim-PN	FBgn0053558	97.425	233	6	0	0	512	97.425	233	6	0	0	504
augustus_masked-scf7180000004498|quiver-processed-gene-31.16-mRNA-1	CG7024-PA	FBgn0029722	76.19	231	55	0	0	433	73.552	397	105	0	0	730
augustus_masked-scf7180000004498|quiver-processed-gene-32.36-mRNA-1	koi-PF	FBgn0265003	85.892	241	34	0	0	450	84.401	359	56	0	0	672
augustus_masked-scf7180000004498|quiver-processed-gene-34.57-mRNA-1	CG9410-PA	FBgn0033086	93.162	117	8	0	7.86e-90	270	93.162	117	8	0	1.2e-90	270
augustus_masked-scf7180000004498|quiver-processed-gene-35.2-mRNA-1	CG15233-PB	FBgn0033076	55	40	18	0	8.31e-22	68.4	55	40	18	0	2.43e-26	68.4
augustus_masked-scf7180000004498|quiver-processed-gene-38.21-mRNA-1	EcR-PG	FBgn0000546	91.549	71	6	0	2.41e-128	139	75.61	82	20	0	5.41e-144	136
augustus_masked-scf7180000004498|quiver-processed-gene-38.25-mRNA-1	CG7856-PA	FBgn0033056	61.856	194	74	0	2.73e-114	305	59.13	230	94	0	1.21e-122	333
augustus_masked-scf7180000004498|quiver-processed-gene-39.25-mRNA-1	CG17327-PC	FBgn0038107	87.143	140	18	0	5.21e-77	285	87.143	140	18	0	3.07e-77	285
augustus_masked-scf7180000004498|quiver-processed-gene-39.26-mRNA-1	CG14591-PD	FBgn0033054	88.014	292	35	0	0	609	88.014	292	35	0	0	609
augustus_masked-scf7180000004498|quiver-processed-gene-4.9-mRNA-1	CG18870-PB	FBgn0042180	91.96	199	16	0	0	467	91.96	199	16	0	0	467
augustus_masked-scf7180000004498|quiver-processed-gene-42.14-mRNA-1	Or42b-PA	FBgn0033043	93.333	255	17	0	0	582	93.333	255	17	0	0	582
augustus_masked-scf7180000004498|quiver-processed-gene-42.15-mRNA-1	Or42a-PA	FBgn0033041	88.698	407	46	0	0	831	88.698	407	46	0	0	831
augustus_masked-scf7180000004498|quiver-processed-gene-44.0-mRNA-1	CG7791-PA	FBgn0033038	84.814	698	106	0	0	1420	84.814	698	106	0	0	1420
augustus_masked-scf7180000004498|quiver-processed-gene-44.1-mRNA-1	l(2)09851-PB	FBgn0022288	83.978	181	29	0	0	383	83.978	181	29	0	0	382
augustus_masked-scf7180000004498|quiver-processed-gene-46.2-mRNA-1	d4-PD	FBgn0033015	96.183	131	5	0	0	334	82.166	157	28	0	0	336
augustus_masked-scf7180000004498|quiver-processed-gene-50.1-mRNA-1	Yeti-PB	FBgn0267398	64.198	81	29	0	2.82e-31	104	64.198	81	29	0	1.07e-41	129
augustus_masked-scf7180000004498|quiver-processed-gene-6.43-mRNA-1	CG6543-PA	FBgn0033879	94.737	266	14	0	1.97e-178	593	94.737	266	14	0	0	593
augustus_masked-scf7180000004498|quiver-processed-gene-6.50-mRNA-1	CG30484-PB	FBgn0050484	45.631	103	56	0	9.46e-39	102	45.631	103	56	0	1.77e-37	101
augustus_masked-scf7180000004498|quiver-processed-gene-6.52-mRNA-1	CG6347-PA	FBgn0033874	91.775	231	19	0	0	550	91.775	231	19	0	0	550
augustus_masked-scf7180000004498|quiver-processed-gene-7.2-mRNA-1	Cpr50Cb-PA	FBgn0033869	94.737	76	4	0	2.43e-76	189	92.593	81	6	0	1.14e-82	197
augustus_masked-scf7180000004498|quiver-processed-gene-8.0-mRNA-1	fas-PA	FBgn0000633	98.824	425	5	0	0	1021	98.824	425	5	0	0	1020
augustus_masked-scf7180000004498|quiver-processed-gene-9.12-mRNA-1	S-Lap5-PA	FBgn0033860	87.738	473	58	0	0	940	87.738	473	58	0	0	940
augustus_masked-scf7180000004498|quiver-processed-gene-9.15-mRNA-1	CG13334-PB	FBgn0033856	64.856	313	110	0	4.16e-141	499	64.856	313	110	0	2.78e-141	499
augustus_masked-scf7180000004498|quiver-processed-gene-9.16-mRNA-1	link-PA	FBgn0033855	60.494	81	32	0	1.69e-70	113	60.494	81	32	0	1.34e-74	113
augustus_masked-scf7180000004503|quiver-processed-gene-10.10-mRNA-1	ND-B14.5AL-PA	FBgn0037172	75	76	19	0	8.73e-42	141	74.684	79	20	0	3.36e-43	145
augustus_masked-scf7180000004503|quiver-processed-gene-11.14-mRNA-1	laza-PA	FBgn0037163	89.873	158	16	0	1.68e-130	314	89.873	158	16	0	2.99e-132	314
augustus_masked-scf7180000004503|quiver-processed-gene-18.0-mRNA-1	Tsp68C-PC	FBgn0043550	82.353	204	36	0	3.26e-124	397	82.969	229	39	0	2.75e-145	440
augustus_masked-scf7180000004503|quiver-processed-gene-19.47-mRNA-1	CG7172-PA	FBgn0037102	65.152	66	23	0	1.96e-49	104	65.152	66	23	0	1.09e-47	105
augustus_masked-scf7180000004503|quiver-processed-gene-19.55-mRNA-1	CG7611-PJ	FBgn0037094	97.163	564	16	0	0	1311	97.412	541	14	0	0	1293
augustus_masked-scf7180000004503|quiver-processed-gene-20.34-mRNA-1	CG42529-PA	FBgn0260434	88.158	152	18	0	5.23e-150	344	88.158	152	18	0	3.14e-150	344
augustus_masked-scf7180000004503|quiver-processed-gene-21.43-mRNA-1	ms(3)76Cc-PA	FBgn0036895	66.154	325	110	0	0	541	66.159	328	111	0	0	545
augustus_masked-scf7180000004503|quiver-processed-gene-24.4-mRNA-1	CG14089-PA	FBgn0036861	50.877	57	28	0	9.32e-28	60.2	50.877	57	28	0	7.23e-31	60.2
augustus_masked-scf7180000004503|quiver-processed-gene-26.0-mRNA-1	fz2-PG	FBgn0016797	98.842	259	3	0	0	624	92.72	261	19	0	0	524
augustus_masked-scf7180000004503|quiver-processed-gene-29.39-mRNA-1	schuy-PA	FBgn0036925	70.732	41	12	0	1.65e-27	71.6	70.732	41	12	0	3.95e-24	70.9
augustus_masked-scf7180000004503|quiver-processed-gene-32.19-mRNA-1	pHCl-PP	FBgn0264908	100	328	0	0	0	791	100	328	0	0	0	791
augustus_masked-scf7180000004503|quiver-processed-gene-32.23-mRNA-1	Pka-C3-PA	FBgn0000489	99.077	325	3	0	0	804	99.077	325	3	0	0	804
augustus_masked-scf7180000004503|quiver-processed-gene-33.66-mRNA-1	CG10516-PA	FBgn0036549	84.412	340	53	0	0	721	84.412	340	53	0	0	721
augustus_masked-scf7180000004503|quiver-processed-gene-33.72-mRNA-1	Sh3beta-PD	FBgn0035772	95.652	92	4	0	3.08e-62	214	95.789	95	4	0	2.04e-64	218
augustus_masked-scf7180000004503|quiver-processed-gene-34.22-mRNA-1	Pka-R1-PV	FBgn0259243	97.806	319	7	0	0	731	97.799	318	7	0	0	729
augustus_masked-scf7180000004503|quiver-processed-gene-34.23-mRNA-1	CG3288-PB	FBgn0037030	80	75	15	0	5.56e-87	151	80	75	15	0	1.49e-99	151
augustus_masked-scf7180000004503|quiver-processed-gene-35.28-mRNA-1	Sems-PA	FBgn0037036	56.391	133	58	0	1.01e-76	183	56.391	133	58	0	7.44e-78	183
augustus_masked-scf7180000004503|quiver-processed-gene-36.16-mRNA-1	siz-PD	FBgn0026179	98.837	430	5	0	0	1012	98.763	485	6	0	0	1097
augustus_masked-scf7180000004503|quiver-processed-gene-36.8-mRNA-1	skd-PF	FBgn0003415	57.932	561	236	0	0	714	57.932	561	236	0	0	714
augustus_masked-scf7180000004503|quiver-processed-gene-37.0-mRNA-1	ko-PB	FBgn0020294	76.567	367	86	0	0	618	86.23	305	42	0	0	580
augustus_masked-scf7180000004503|quiver-processed-gene-37.5-mRNA-1	chb-PC	FBgn0021760	93.125	320	22	0	0	675	90.698	301	28	0	0	637
augustus_masked-scf7180000004503|quiver-processed-gene-38.28-mRNA-1	AcCoAS-PD	FBgn0012034	98.659	671	9	0	0	1587	98.659	671	9	0	0	1587
augustus_masked-scf7180000004503|quiver-processed-gene-39.40-mRNA-1	Cpr78Cb-PB	FBgn0037068	88.281	128	15	0	6.68e-64	241	88.281	128	15	0	3.9e-64	241
augustus_masked-scf7180000004503|quiver-processed-gene-4.3-mRNA-1	CG32461-PA	FBgn0052461	63.158	76	28	0	1.26e-31	113	63.158	76	28	0	2.21e-31	112
augustus_masked-scf7180000004503|quiver-processed-gene-40.14-mRNA-1	CG7324-PB	FBgn0037074	94.484	707	39	0	0	1577	94.484	707	39	0	0	1614
augustus_masked-scf7180000004503|quiver-processed-gene-44.18-mRNA-1	CG6983-PB	FBgn0035896	94.286	105	6	0	5.27e-96	241	94.286	105	6	0	2.03e-96	241
augustus_masked-scf7180000004503|quiver-processed-gene-45.3-mRNA-1	CG13725-PA	FBgn0036708	55.319	47	21	0	2.43e-24	65.2	53.425	73	34	0	2.67e-34	98.2
augustus_masked-scf7180000004503|quiver-processed-gene-45.5-mRNA-1	CG6479-PC	FBgn0036710	88.696	345	39	0	0	749	88.696	345	39	0	0	749
augustus_masked-scf7180000004503|quiver-processed-gene-45.6-mRNA-1	brv2-PB	FBgn0036712	50.57	263	130	0	0	363	54.545	363	165	0	0	532
augustus_masked-scf7180000004503|quiver-processed-gene-45.8-mRNA-1	CG13728-PA	FBgn0036716	85.484	62	9	0	0	138	85.484	62	9	0	0	138
augustus_masked-scf7180000004503|quiver-processed-gene-47.21-mRNA-1	RhoGEF64C-PB	FBgn0035574	98.691	382	5	0	0	859	98.691	382	5	0	0	850
augustus_masked-scf7180000004503|quiver-processed-gene-49.8-mRNA-1	CG32246-PB	FBgn0052246	48.101	79	41	0	1.19e-64	92.7	48.101	79	41	0	7.65e-56	92.7
augustus_masked-scf7180000004503|quiver-processed-gene-51.0-mRNA-1	CG13720-PB	FBgn0035555	77.451	102	23	0	7.96e-175	196	77.451	102	23	0	0	196
augustus_masked-scf7180000004503|quiver-processed-gene-51.2-mRNA-1	CG13722-PB	FBgn0035553	46.729	214	114	0	1.75e-128	206	46.729	214	114	0	4.1e-138	206
augustus_masked-scf7180000004503|quiver-processed-gene-51.4-mRNA-1	CG15023-PD	FBgn0035548	93.878	49	3	0	3.17e-25	79.9	93.878	49	3	0	8.22e-19	79.9
augustus_masked-scf7180000004503|quiver-processed-gene-53.30-mRNA-1	nudC-PB	FBgn0021768	89.333	150	16	0	8.3e-90	328	89.333	150	16	0	5.82e-89	325
augustus_masked-scf7180000004503|quiver-processed-gene-55.58-mRNA-1	CG7730-PC	FBgn0036689	80.124	161	32	0	0	330	80.124	161	32	0	0	330
augustus_masked-scf7180000004504|quiver-processed-gene-10.74-mRNA-1	Hsp22-PB	FBgn0001223	88.82	161	18	0	1.18e-95	347	88.82	161	18	0	1.78e-95	346
augustus_masked-scf7180000004504|quiver-processed-gene-10.77-mRNA-1	Fdxh-PB	FBgn0011769	94.776	134	7	0	2.35e-96	318	94.776	134	7	0	7.47e-97	318
augustus_masked-scf7180000004504|quiver-processed-gene-10.78-mRNA-1	Hsp67Bc-PA	FBgn0001229	88.108	185	22	0	4.89e-114	408	88.108	185	22	0	2.8e-114	408
augustus_masked-scf7180000004504|quiver-processed-gene-12.14-mRNA-1	CG42673-PC	FBgn0261555	92.657	286	21	0	0	569	92.657	286	21	0	0	560
augustus_masked-scf7180000004504|quiver-processed-gene-13.70-mRNA-1	Ir67a-PB	FBgn0036010	68.085	376	120	0	0	529	68.085	376	120	0	0	558
augustus_masked-scf7180000004504|quiver-processed-gene-14.31-mRNA-1	CG42268-PM	FBgn0259163	87.019	208	27	0	0	405	87.019	208	27	0	0	394
augustus_masked-scf7180000004504|quiver-processed-gene-15.31-mRNA-1	Ilp1-PA	FBgn0044051	71.875	32	9	0	6.29e-24	64.8	71.875	32	9	0	4.64e-24	64.8
augustus_masked-scf7180000004504|quiver-processed-gene-15.37-mRNA-1	RasGAP1-PC	FBgn0004390	93.207	633	43	0	0	1375	94.168	463	27	0	0	1037
augustus_masked-scf7180000004504|quiver-processed-gene-19.35-mRNA-1	ATPsynbetaL-PA	FBgn0036568	89.775	489	50	0	0	995	90.456	482	46	0	0	956
augustus_masked-scf7180000004504|quiver-processed-gene-20.13-mRNA-1	l(3)72Dp-PA	FBgn0263607	83.219	292	49	0	0	628	80.186	323	64	0	0	646
augustus_masked-scf7180000004504|quiver-processed-gene-21.14-mRNA-1	CG13071-PB	FBgn0036585	96.667	30	1	0	8.24e-20	72.1	96.667	30	1	0	5.12e-24	72.1
augustus_masked-scf7180000004504|quiver-processed-gene-21.15-mRNA-1	CG13069-PA	FBgn0040798	73.913	23	6	0	8.31e-21	48.5	73.214	56	15	0	1.47e-34	110
augustus_masked-scf7180000004504|quiver-processed-gene-21.17-mRNA-1	CG13067-PA	FBgn0036589	96.774	31	1	0	7.12e-13	72.5	95.455	22	1	0	5.08e-09	51.9
augustus_masked-scf7180000004504|quiver-processed-gene-21.21-mRNA-1	CG4982-PA	FBgn0036598	85.088	114	17	0	1.25e-63	240	85.088	114	17	0	7.52e-64	240
augustus_masked-scf7180000004504|quiver-processed-gene-21.29-mRNA-1	CG34247-PA	FBgn0085276	92.308	52	4	0	3.49e-30	117	90.566	53	5	0	7.66e-31	119
augustus_masked-scf7180000004504|quiver-processed-gene-21.31-mRNA-1	CG4950-PB	FBgn0036587	88.838	439	49	0	0	884	88.838	439	49	0	0	899
augustus_masked-scf7180000004504|quiver-processed-gene-21.32-mRNA-1	CG34248-PA	FBgn0085277	71.429	42	12	0	7.41e-37	77.1	67.5	40	13	0	2.27e-26	62.5
augustus_masked-scf7180000004504|quiver-processed-gene-21.35-mRNA-1	CG13048-PB	FBgn0036593	75	72	18	0	2.85e-39	127	81.944	72	13	0	2.92e-50	148
augustus_masked-scf7180000004504|quiver-processed-gene-21.38-mRNA-1	CG13045-PB	FBgn0036596	82.759	29	5	0	2e-42	64.8	84	25	4	0	4.21e-22	54.7
augustus_masked-scf7180000004504|quiver-processed-gene-22.0-mRNA-1	CG33061-PB	FBgn0053061	69.432	229	70	0	5.06e-99	361	69.432	229	70	0	7.13e-104	371
augustus_masked-scf7180000004504|quiver-processed-gene-22.10-mRNA-1	CG10486-PB	FBgn0035647	59.843	508	204	0	0	592	71.824	433	122	0	0	740
augustus_masked-scf7180000004504|quiver-processed-gene-22.12-mRNA-1	CG4925-PA	FBgn0036614	88.301	359	42	0	0	648	88.718	195	22	0	0	359
augustus_masked-scf7180000004504|quiver-processed-gene-22.22-mRNA-1	CG5592-PA	FBgn0035645	56.206	427	187	0	0	560	56.206	427	187	0	0	594
augustus_masked-scf7180000004504|quiver-processed-gene-22.3-mRNA-1	CG33257-PA	FBgn0053257	96.739	92	3	0	1.01e-94	163	96.774	93	3	0	2.5e-106	164
augustus_masked-scf7180000004504|quiver-processed-gene-25.28-mRNA-1	CG10638-PD	FBgn0036290	91.497	294	25	0	0	659	91.497	294	25	0	0	659
augustus_masked-scf7180000004504|quiver-processed-gene-26.6-mRNA-1	sowah-PI	FBgn0036302	96.296	81	3	0	0	190	94.495	109	6	0	0	242
augustus_masked-scf7180000004504|quiver-processed-gene-3.69-mRNA-1	CG34462-PA	FBgn0085491	69.328	238	73	0	4.94e-124	408	65.37	257	89	0	5.94e-115	411
augustus_masked-scf7180000004504|quiver-processed-gene-5.38-mRNA-1	CG43783-PE	FBgn0264305	81.159	207	39	0	0	409	80.976	205	39	0	0	403
augustus_masked-scf7180000004504|quiver-processed-gene-6.33-mRNA-1	CG5144-PA	FBgn0035957	74.722	360	91	0	0	675	75.692	325	79	0	6.15e-178	621
augustus_masked-scf7180000004504|quiver-processed-gene-7.0-mRNA-1	bol-PG	FBgn0011206	100	67	0	0	3.79e-72	157	94.565	92	5	0	1.03e-78	177
maker-scf7180000003158|quiver-augustus-gene-1.0-mRNA-3	Wnt5-PB	FBgn0010194	76.344	93	22	0	3.58e-163	171	76.344	93	22	0	3.54e-156	170
maker-scf7180000003158|quiver-snap-gene-2.0-mRNA-1	CG10417-PB	FBgn0033021	87.578	161	20	0	0	342	87.578	161	20	0	0	335
maker-scf7180000003160|quiver-augustus-gene-1.14-mRNA-1	CG30375-PA	FBgn0050375	80.328	244	48	0	0	459	80.328	244	48	0	0	483
maker-scf7180000003160|quiver-augustus-gene-10.12-mRNA-1	SerT-PB	FBgn0010414	97.924	578	12	0	0	1353	97.586	580	14	0	0	1353
maker-scf7180000003160|quiver-augustus-gene-10.13-mRNA-4	slik-PF	FBgn0035001	96.353	329	12	0	0	743	96.353	329	12	0	0	735
maker-scf7180000003160|quiver-augustus-gene-10.15-mRNA-2	CG45068-PA	FBgn0266438	90.607	692	65	0	0	1514	90.607	692	65	0	0	1546
maker-scf7180000003160|quiver-augustus-gene-11.8-mRNA-1	betaTub60D-PB	FBgn0003888	99.662	296	1	0	0	713	99.662	296	1	0	0	713
maker-scf7180000003160|quiver-augustus-gene-12.26-mRNA-1	nvy-PD	FBgn0005636	98.37	184	3	0	0	410	97.959	196	4	0	0	435
maker-scf7180000003160|quiver-augustus-gene-13.42-mRNA-2	CG4065-PB	FBgn0034982	92.532	308	23	0	0	693	91.987	312	25	0	0	699
maker-scf7180000003160|quiver-augustus-gene-13.43-mRNA-1	Smurf-PB	FBgn0029006	99.015	406	4	0	0	975	99.015	406	4	0	0	975
maker-scf7180000003160|quiver-augustus-gene-13.45-mRNA-1	CG3328-PC	FBgn0034985	95.495	444	20	0	0	1008	95.672	439	19	0	0	989
maker-scf7180000003160|quiver-augustus-gene-15.60-mRNA-1	Nup214-PA	FBgn0010660	86.446	332	45	0	0	715	86.446	332	45	0	0	708
maker-scf7180000003160|quiver-augustus-gene-15.63-mRNA-2	CG3499-PC	FBgn0034792	97.187	391	11	0	0	889	97.187	391	11	0	0	886
maker-scf7180000003160|quiver-augustus-gene-15.66-mRNA-3	Reep1-PD	FBgn0261564	93.333	195	13	0	0	454	93.333	195	13	0	0	454
maker-scf7180000003160|quiver-augustus-gene-15.68-mRNA-1	MED23-PA	FBgn0034795	96.654	1046	35	0	0	2297	96.654	1046	35	0	0	2348
maker-scf7180000003160|quiver-augustus-gene-17.0-mRNA-1	CG42260-PD	FBgn0259145	93.814	291	18	0	0	630	93.814	291	18	0	0	630
maker-scf7180000003160|quiver-augustus-gene-17.7-mRNA-1	Obp58b-PA	FBgn0034768	76.923	195	45	0	2.28e-110	396	76.768	198	46	0	2.27e-111	399
maker-scf7180000003160|quiver-augustus-gene-17.8-mRNA-1	Obp59a-PB	FBgn0034766	88.421	95	11	0	3.72e-69	215	86.139	101	14	0	2.18e-72	224
maker-scf7180000003160|quiver-augustus-gene-18.69-mRNA-1	CG30195-PA	FBgn0050195	84.252	127	20	0	2.18e-74	277	80.795	151	29	0	2.18e-75	279
maker-scf7180000003160|quiver-augustus-gene-18.71-mRNA-1	CG33017-PD	FBgn0053017	69.474	95	29	0	1.03e-112	160	69.474	95	29	0	1.35e-107	157
maker-scf7180000003160|quiver-augustus-gene-19.40-mRNA-1	JhI-26-PA	FBgn0028424	72.156	334	93	0	0	596	72.156	334	93	0	0	596
maker-scf7180000003160|quiver-augustus-gene-19.47-mRNA-1	Vha44-PF	FBgn0262511	97.72	307	7	0	0	711	97.72	307	7	0	0	688
maker-scf7180000003160|quiver-augustus-gene-2.54-mRNA-1	pdm3-PE	FBgn0261588	100	179	0	0	0	427	100	179	0	0	0	424
maker-scf7180000003160|quiver-augustus-gene-20.12-mRNA-1	Sema-2b-PA	FBgn0264273	97.838	555	12	0	0	1354	97.838	555	12	0	0	1354
maker-scf7180000003160|quiver-augustus-gene-22.32-mRNA-1	CG8311-PA	FBgn0034141	79.783	277	56	0	0	438	80.657	274	53	0	0	478
maker-scf7180000003160|quiver-augustus-gene-23.31-mRNA-2	Alk-PB	FBgn0040505	91.176	204	18	0	0	461	91.22	205	18	0	0	463
maker-scf7180000003160|quiver-augustus-gene-23.33-mRNA-1	Nach-PA	FBgn0024319	85.284	299	44	0	0	645	85.284	299	44	0	0	645
maker-scf7180000003160|quiver-augustus-gene-25.47-mRNA-4	unc-104-PE	FBgn0267002	97.552	572	14	0	0	1319	97.552	572	14	0	0	1314
maker-scf7180000003160|quiver-augustus-gene-26.27-mRNA-2	IntS8-PA	FBgn0025830	89.926	407	41	0	0	892	89.926	407	41	0	0	892
maker-scf7180000003160|quiver-augustus-gene-26.32-mRNA-1	CG6472-PB	FBgn0034166	94.017	234	14	0	0	546	94.017	234	14	0	0	546
maker-scf7180000003160|quiver-augustus-gene-27.5-mRNA-1	CG6805-PB	FBgn0034179	89.338	272	29	0	0	588	89.091	275	30	0	0	592
maker-scf7180000003160|quiver-augustus-gene-27.9-mRNA-2	ste24b-PA	FBgn0034175	71.373	255	73	0	0	439	68.386	446	141	0	0	739
maker-scf7180000003160|quiver-augustus-gene-27.9-mRNA-3	ste24c-PC	FBgn0050462	89.5	200	21	0	5.36e-154	456	89.5	200	21	0	6.37e-154	456
maker-scf7180000003160|quiver-augustus-gene-27.9-mRNA-4	ste24a-PA	FBgn0034176	92.035	452	36	0	0	999	92.148	433	34	0	0	965
maker-scf7180000003160|quiver-augustus-gene-28.73-mRNA-4	RhoGEF2-PG	FBgn0023172	92.953	298	21	0	0	657	92.953	298	21	0	0	644
maker-scf7180000003160|quiver-augustus-gene-28.78-mRNA-1	fat-spondin-PA	FBgn0026721	96.667	420	14	0	0	1017	96.667	420	14	0	0	1017
maker-scf7180000003160|quiver-augustus-gene-28.82-mRNA-1	CG10151-PD	FBgn0033960	94.964	139	7	0	0	323	90.196	153	15	0	0	331
maker-scf7180000003160|quiver-augustus-gene-28.86-mRNA-1	tef-PA	FBgn0086350	63.636	77	28	0	4.02e-66	124	63.636	77	28	0	5.87e-64	124
maker-scf7180000003160|quiver-augustus-gene-30.43-mRNA-2	CG12868-PB	FBgn0033945	81.548	168	31	0	1.03e-94	346	81.548	168	31	0	1.76e-95	346
maker-scf7180000003160|quiver-augustus-gene-30.50-mRNA-1	CG12869-PC	FBgn0033943	86.024	415	58	0	0	881	86.024	415	58	0	0	853
maker-scf7180000003160|quiver-augustus-gene-31.0-mRNA-1	Cpr51A-PA	FBgn0033942	87.037	108	14	0	2.02e-67	237	86.364	110	15	0	6.72e-67	238
maker-scf7180000003160|quiver-augustus-gene-32.16-mRNA-1	Mid1-PB	FBgn0053988	90.244	123	12	0	0	278	89.231	130	14	0	0	290
maker-scf7180000003160|quiver-augustus-gene-33.75-mRNA-1	Cpr60D-PB	FBgn0050163	81.915	94	17	0	1.31e-47	187	81.915	94	17	0	3.96e-48	187
maker-scf7180000003160|quiver-augustus-gene-33.77-mRNA-1	CG13594-PB	FBgn0035041	91.667	60	5	0	2.43e-131	139	89.831	59	6	0	1.61e-139	132
maker-scf7180000003160|quiver-augustus-gene-33.82-mRNA-1	Pof-PC	FBgn0035047	77.251	211	48	0	5.45e-159	377	77.251	211	48	0	1.88e-159	376
maker-scf7180000003160|quiver-augustus-gene-33.85-mRNA-1	Cyp9c1-PA	FBgn0015040	82.143	280	50	0	0	570	83.916	286	46	0	0	591
maker-scf7180000003160|quiver-augustus-gene-34.57-mRNA-1	pio-PE	FBgn0020521	95.288	191	9	0	0	424	95.288	191	9	0	0	424
maker-scf7180000003160|quiver-augustus-gene-35.25-mRNA-1	CG9850-PC	FBgn0034903	96.134	388	15	0	0	851	98.356	365	6	0	0	817
maker-scf7180000003160|quiver-augustus-gene-35.30-mRNA-2	ced-6-PD	FBgn0029092	92.857	112	8	0	2.4e-174	248	92.857	112	8	0	0	245
maker-scf7180000003160|quiver-augustus-gene-36.23-mRNA-1	Wnt2-PB	FBgn0004360	92.718	206	15	0	0	493	92.237	219	17	0	0	529
maker-scf7180000003160|quiver-augustus-gene-36.28-mRNA-1	Or45b-PA	FBgn0033422	85.106	188	28	0	6.67e-179	369	85.106	188	28	0	4.87e-179	369
maker-scf7180000003160|quiver-augustus-gene-37.1-mRNA-1	Updo-PA	FBgn0033428	92.632	95	7	0	1.42e-161	215	92.632	95	7	0	6.88e-162	215
maker-scf7180000003160|quiver-augustus-gene-37.10-mRNA-2	CG30007-PC	FBgn0050007	59.524	84	34	0	1.11e-179	117	59.524	84	34	0	2.5e-176	116
maker-scf7180000003160|quiver-augustus-gene-37.12-mRNA-1	clos-PD	FBgn0261016	73.469	294	78	0	0	516	73.469	294	78	0	0	516
maker-scf7180000003160|quiver-augustus-gene-37.5-mRNA-1	CG1902-PC	FBgn0033434	84.071	226	36	0	2.26e-146	452	84.071	226	36	0	5e-150	452
maker-scf7180000003160|quiver-augustus-gene-37.6-mRNA-1	GstT1-PA	FBgn0050000	80.5	200	39	0	1.38e-97	355	80.5	200	39	0	2.31e-98	355
maker-scf7180000003160|quiver-augustus-gene-38.34-mRNA-1	CG30002-PB	FBgn0260474	54.545	165	75	0	2.27e-95	239	53.689	244	113	0	8.27e-108	343
maker-scf7180000003160|quiver-augustus-gene-38.39-mRNA-1	sqa-PD	FBgn0259678	99.27	274	2	0	0	656	99.27	274	2	0	0	656
maker-scf7180000003160|quiver-augustus-gene-39.25-mRNA-2	CG1698-PB	FBgn0033443	90.183	601	59	0	0	1229	79.669	605	123	0	0	1026
maker-scf7180000003160|quiver-augustus-gene-40.31-mRNA-1	CG12942-PA	FBgn0033569	84.733	393	60	0	0	857	85.333	375	55	0	0	829
maker-scf7180000003160|quiver-augustus-gene-40.32-mRNA-1	CG8569-PA	FBgn0033752	62.651	332	124	0	0	508	64.662	266	94	0	0	421
maker-scf7180000003160|quiver-augustus-gene-41.33-mRNA-1	Amph-PA	FBgn0027356	97.705	305	7	0	0	631	96.584	322	11	0	0	647
maker-scf7180000003160|quiver-augustus-gene-41.40-mRNA-2	Sin3A-PJ	FBgn0022764	97.682	302	7	0	0	676	94.357	319	18	0	0	682
maker-scf7180000003160|quiver-augustus-gene-42.20-mRNA-1	wuc-PB	FBgn0033770	49.153	59	30	0	5.08e-12	69.7	38.75	80	49	0	1.55e-09	60.2
maker-scf7180000003160|quiver-augustus-gene-43.57-mRNA-1	CG8713-PA	FBgn0033257	94.762	210	11	0	0	451	95.215	209	10	0	0	451
maker-scf7180000003160|quiver-augustus-gene-44.24-mRNA-1	CG4294-PC	FBgn0034742	90.625	96	9	0	0	206	69.364	173	53	0	0	260
maker-scf7180000003160|quiver-augustus-gene-44.25-mRNA-1	dnr1-PB	FBgn0260866	95.477	199	9	0	0	459	95.477	199	9	0	0	459
maker-scf7180000003160|quiver-augustus-gene-46.38-mRNA-1	CG10344-PB	FBgn0034729	84.971	173	26	0	2e-147	327	84.971	173	26	0	3.44e-158	361
maker-scf7180000003160|quiver-augustus-gene-46.43-mRNA-1	ppk12-PA	FBgn0034730	79.021	429	90	0	0	854	81.114	413	78	0	0	846
maker-scf7180000003160|quiver-augustus-gene-47.32-mRNA-1	T3dh-PA	FBgn0017482	91.686	421	35	0	0	891	91.686	421	35	0	0	891
maker-scf7180000003160|quiver-augustus-gene-47.36-mRNA-1	CG34208-PA	FBgn0085237	78.125	32	7	0	1.03e-16	64.3	66.667	30	10	0	4.84e-17	52.8
maker-scf7180000003160|quiver-augustus-gene-5.2-mRNA-1	CG14749-PA	FBgn0033316	87.5	232	29	0	0	499	87.5	232	29	0	0	499
maker-scf7180000003160|quiver-augustus-gene-5.5-mRNA-3	CG6145-PE	FBgn0033853	91.63	227	19	0	0	493	91.63	227	19	0	0	493
maker-scf7180000003160|quiver-augustus-gene-52.0-mRNA-1	CG16716-PC	FBgn0034459	85.682	447	64	0	0	955	85.682	447	64	0	0	955
maker-scf7180000003160|quiver-augustus-gene-55.10-mRNA-1	CG13872-PA	FBgn0034477	68.812	202	63	0	8.38e-179	347	70.157	191	57	0	0	331
maker-scf7180000003160|quiver-augustus-gene-56.3-mRNA-1	CG10822-PA	FBgn0034478	80.531	113	22	0	1.56e-58	225	80.531	113	22	0	1.95e-59	225
maker-scf7180000003160|quiver-augustus-gene-58.11-mRNA-1	CG11041-PB	FBgn0034481	98.693	153	2	0	1.17e-101	367	98.693	153	2	0	5.27e-102	367
maker-scf7180000003160|quiver-augustus-gene-6.12-mRNA-1	arr-PA	FBgn0000119	97.402	1578	41	0	0	3665	97.567	1562	38	0	0	3637
maker-scf7180000003160|quiver-augustus-gene-6.15-mRNA-3	CG42321-PP	FBgn0259221	91.746	945	78	0	0	2035	91.705	1073	89	0	0	2288
maker-scf7180000003160|quiver-augustus-gene-6.19-mRNA-1	CG43691-PD	FBgn0263774	42.857	84	48	0	1.58e-85	98.1	42.857	84	48	0	2.15e-94	98.7
maker-scf7180000003160|quiver-augustus-gene-61.56-mRNA-1	CG1942-PA	FBgn0033215	88.102	353	42	0	0	752	88.102	353	42	0	0	727
maker-scf7180000003160|quiver-augustus-gene-63.38-mRNA-1	POSH-PA	FBgn0040294	91.358	162	14	0	0	339	91.083	157	14	0	0	356
maker-scf7180000003160|quiver-augustus-gene-63.40-mRNA-1	MESR4-PD	FBgn0034240	84.574	376	58	0	0	806	89.045	356	39	0	0	801
maker-scf7180000003160|quiver-augustus-gene-67.9-mRNA-1	CG6568-PA	FBgn0034210	74.074	81	21	0	2.93e-113	142	74.074	81	21	0	2.17e-104	142
maker-scf7180000003160|quiver-augustus-gene-8.4-mRNA-2	CG4622-PC	FBgn0035021	72.263	137	38	0	1.32e-161	258	73.684	133	35	0	4.51e-166	252
maker-scf7180000003160|quiver-augustus-gene-8.9-mRNA-1	ITP-PE	FBgn0035023	99.083	109	1	0	2.63e-72	271	99.083	109	1	0	2.88e-73	271
maker-scf7180000003160|quiver-augustus-gene-9.0-mRNA-2	Letm1-PC	FBgn0019886	95.925	319	13	0	0	714	96.203	316	12	0	0	704
maker-scf7180000003160|quiver-snap-gene-0.10-mRNA-1	CG14760-PA	FBgn0033277	80.851	188	36	0	0	373	80.851	188	36	0	0	373
maker-scf7180000003160|quiver-snap-gene-0.11-mRNA-1	dpn-PA	FBgn0010109	94.828	174	9	0	0	363	94.828	174	9	0	0	359
maker-scf7180000003160|quiver-snap-gene-10.0-mRNA-2	CG15873-PA	FBgn0035003	68.224	107	34	0	3.12e-106	177	68.224	107	34	0	1.33e-106	177
maker-scf7180000003160|quiver-snap-gene-10.5-mRNA-1	mAChR-A-PA	FBgn0000037	99.479	384	2	0	0	862	97.862	421	9	0	0	935
maker-scf7180000003160|quiver-snap-gene-10.7-mRNA-1	Rpn8-PC	FBgn0002787	98.969	291	3	0	0	659	98.969	291	3	0	0	659
maker-scf7180000003160|quiver-snap-gene-10.8-mRNA-1	CG13578-PA	FBgn0035000	70	90	27	0	8.1e-45	139	59.091	44	18	0	2.27e-30	58.5
maker-scf7180000003160|quiver-snap-gene-11.2-mRNA-2	CG3394-PA	FBgn0034999	84.226	672	106	0	0	1357	85.973	663	93	0	0	1366
maker-scf7180000003160|quiver-snap-gene-12.0-mRNA-1	CG11406-PB	FBgn0034990	85.542	332	48	0	0	695	85.542	332	48	0	0	666
maker-scf7180000003160|quiver-snap-gene-12.1-mRNA-1	mRpS17-PA	FBgn0034986	96.795	156	5	0	6.23e-102	369	96.795	156	5	0	1.48e-102	369
maker-scf7180000003160|quiver-snap-gene-12.3-mRNA-2	CG3376-PC	FBgn0034997	94.808	520	27	0	0	1275	94.808	520	27	0	0	1231
maker-scf7180000003160|quiver-snap-gene-12.4-mRNA-1	CG13575-PA	FBgn0034996	83.254	209	35	0	0	390	85.427	199	29	0	0	382
maker-scf7180000003160|quiver-snap-gene-12.5-mRNA-1	nord-PA	FBgn0050418	86.406	434	59	0	0	903	85.165	546	81	0	0	1049
maker-scf7180000003160|quiver-snap-gene-12.6-mRNA-1	CG3356-PA	FBgn0034989	91.304	713	62	0	0	1493	92.922	438	31	0	0	983
maker-scf7180000003160|quiver-snap-gene-12.8-mRNA-2	Nop60B-PF	FBgn0259937	98.086	418	8	0	0	920	97.877	424	9	0	0	892
maker-scf7180000003160|quiver-snap-gene-13.17-mRNA-1	DnaJ-60-PC	FBgn0260775	82.105	95	17	0	5.89e-82	195	82.105	95	17	0	2.71e-93	195
maker-scf7180000003160|quiver-snap-gene-13.20-mRNA-1	CG9890-PA	FBgn0034814	84.701	451	69	0	0	965	85.35	314	46	0	0	620
maker-scf7180000003160|quiver-snap-gene-13.22-mRNA-1	spag-PA	FBgn0015544	68.284	268	85	0	0	409	68.284	268	85	0	5.27e-176	390
maker-scf7180000003160|quiver-snap-gene-13.23-mRNA-1	Dat-PB	FBgn0019643	93.333	225	15	0	8.73e-161	510	93.333	225	15	0	2.44e-161	510
maker-scf7180000003160|quiver-snap-gene-13.24-mRNA-1	Zfrp8-PB	FBgn0021875	80.392	204	40	0	4.89e-171	413	81.034	348	66	0	0	681
maker-scf7180000003160|quiver-snap-gene-13.28-mRNA-1	twi-PC	FBgn0003900	98.684	76	1	0	0	171	98.684	76	1	0	0	169
maker-scf7180000003160|quiver-snap-gene-14.3-mRNA-1	CG42741-PA	FBgn0261705	100	94	0	0	1.71e-84	247	99.01	101	1	0	3.86e-101	261
maker-scf7180000003160|quiver-snap-gene-14.5-mRNA-2	CG9896-PA	FBgn0034808	90.094	212	21	0	1.17e-141	485	93.814	194	12	0	5.69e-121	426
maker-scf7180000003160|quiver-snap-gene-15.43-mRNA-1	CG3788-PB	FBgn0034800	82.699	289	50	0	0	599	82.699	289	50	0	0	599
maker-scf7180000003160|quiver-snap-gene-15.46-mRNA-1	Gmer-PA	FBgn0267823	84.12	233	37	0	6.45e-169	495	84.12	233	37	0	1.42e-168	495
maker-scf7180000003160|quiver-snap-gene-15.48-mRNA-1	CG3501-PA	FBgn0034791	86.275	204	28	0	1.96e-110	397	86.275	204	28	0	9.46e-121	430
maker-scf7180000003160|quiver-snap-gene-15.51-mRNA-1	nahoda-PC	FBgn0034797	88.658	529	60	0	0	1156	90.661	514	48	0	0	1154
maker-scf7180000003160|quiver-snap-gene-15.54-mRNA-1	asrij-PA	FBgn0034793	88.571	245	28	0	1.98e-154	534	88.571	245	28	0	4.12e-137	475
maker-scf7180000003160|quiver-snap-gene-15.55-mRNA-1	PIP5K59B-PI	FBgn0034789	93.03	330	23	0	0	703	97.315	298	8	0	0	663
maker-scf7180000003160|quiver-snap-gene-15.57-mRNA-1	fd59A-PA	FBgn0004896	91.781	219	18	0	0	475	96.429	168	6	0	0	414
maker-scf7180000003160|quiver-snap-gene-16.0-mRNA-1	inaD-PB	FBgn0001263	94.681	282	15	0	0	639	94.502	291	16	0	0	623
maker-scf7180000003160|quiver-snap-gene-16.1-mRNA-2	CG13531-PC	FBgn0034786	88.498	626	72	0	0	1260	88.746	702	79	0	0	1399
maker-scf7180000003160|quiver-snap-gene-16.10-mRNA-1	CG30270-PD	FBgn0061435	74.026	77	20	0	9.73e-38	155	74.026	77	20	0	1.27e-38	155
maker-scf7180000003160|quiver-snap-gene-16.2-mRNA-1	CycB-PE	FBgn0000405	92.053	302	24	0	0	598	92.256	297	23	0	0	618
maker-scf7180000003160|quiver-snap-gene-16.3-mRNA-1	RpL23-PA	FBgn0010078	100	131	0	0	1.32e-85	314	100	141	0	0	1.39e-91	332
maker-scf7180000003160|quiver-snap-gene-16.5-mRNA-1	MFS1-PA	FBgn0050272	90.213	470	46	0	0	1030	90.213	470	46	0	0	1055
maker-scf7180000003160|quiver-snap-gene-16.6-mRNA-1	CG30274-PA	FBgn0050274	95.27	444	21	0	0	995	95.27	444	21	0	0	997
maker-scf7180000003160|quiver-snap-gene-16.7-mRNA-1	stl-PE	FBgn0086408	85.981	321	45	0	0	708	85.981	321	45	0	0	708
maker-scf7180000003160|quiver-snap-gene-16.8-mRNA-1	blw-PA	FBgn0011211	98.839	517	6	0	0	1169	98.192	553	10	0	0	1238
maker-scf7180000003160|quiver-snap-gene-17.11-mRNA-2	jbug-PN	FBgn0028371	98.558	1456	21	0	0	3393	98.558	1456	21	0	0	3392
maker-scf7180000003160|quiver-snap-gene-17.12-mRNA-1	Obp58c-PA	FBgn0034769	85.5	200	29	0	3.18e-121	432	85.5	200	29	0	1.88e-121	432
maker-scf7180000003160|quiver-snap-gene-18.0-mRNA-1	CG43325-PC	FBgn0263030	91.837	98	8	0	1.23e-75	243	92.661	109	8	0	2.33e-78	264
maker-scf7180000003160|quiver-snap-gene-18.10-mRNA-2	CG30269-PB	FBgn0050269	90.667	75	7	0	2.79e-61	194	89.873	79	8	0	1.88e-64	202
maker-scf7180000003160|quiver-snap-gene-18.11-mRNA-1	CG4250-PB	FBgn0034761	85.185	27	4	0	1.1e-24	66.1	85.185	27	4	0	4.09e-25	65.9
maker-scf7180000003160|quiver-snap-gene-18.13-mRNA-1	CG33137-PB	FBgn0053137	66.867	166	55	0	8.32e-74	276	66.867	166	55	0	1.97e-74	276
maker-scf7180000003160|quiver-snap-gene-18.18-mRNA-1	Khc-PA	FBgn0001308	92	525	42	0	0	1106	91.954	522	42	0	0	1077
maker-scf7180000003160|quiver-snap-gene-18.3-mRNA-1	CG3746-PB	FBgn0034755	89.362	94	10	0	9.36e-83	226	94.186	86	5	0	4.04e-78	217
maker-scf7180000003160|quiver-snap-gene-18.6-mRNA-1	csul-PB	FBgn0015925	81.798	456	83	0	0	879	81.798	456	83	0	0	879
maker-scf7180000003160|quiver-snap-gene-18.8-mRNA-2	RYBP-PB	FBgn0034763	98.473	131	2	0	1.79e-83	309	98.473	131	2	0	2.91e-86	307
maker-scf7180000003160|quiver-snap-gene-18.9-mRNA-1	CG13516-PB	FBgn0040658	87.5	80	10	0	1.26e-63	191	87.5	80	10	0	4.95e-68	191
maker-scf7180000003160|quiver-snap-gene-19.25-mRNA-1	CG15705-PA	FBgn0034104	59.322	59	24	0	2.13e-21	80.3	59.322	59	24	0	1.36e-21	79.4
maker-scf7180000003160|quiver-snap-gene-19.29-mRNA-1	Nox-PE	FBgn0085428	97.301	704	19	0	0	1686	97.293	702	19	0	0	1680
maker-scf7180000003160|quiver-snap-gene-19.30-mRNA-1	CG4282-PA	FBgn0034114	96.296	378	14	0	0	896	96.296	378	14	0	0	896
maker-scf7180000003160|quiver-snap-gene-19.31-mRNA-1	CG30099-PA	FBgn0050099	68.75	32	10	0	8.88e-10	57.5	68.75	32	10	0	1.15e-09	57.9
maker-scf7180000003160|quiver-snap-gene-19.32-mRNA-1	CG7747-PA	FBgn0034109	94.153	496	29	0	0	1076	95.27	444	21	0	0	1004
maker-scf7180000003160|quiver-snap-gene-19.36-mRNA-3	CG7997-PA	FBgn0034117	92.011	363	29	0	0	855	92.011	363	29	0	0	855
maker-scf7180000003160|quiver-snap-gene-2.23-mRNA-1	CSN7-PA	FBgn0028836	95.041	242	12	0	9.84e-153	503	95.257	253	12	0	1.92e-155	530
maker-scf7180000003160|quiver-snap-gene-2.24-mRNA-1	Lcp4-PB	FBgn0002535	86.598	97	13	0	6.18e-54	208	86.598	97	13	0	4.6e-54	207
maker-scf7180000003160|quiver-snap-gene-2.25-mRNA-1	Cyp4e2-PB	FBgn0014469	85.493	517	75	0	0	1086	85.455	495	72	0	0	1015
maker-scf7180000003160|quiver-snap-gene-2.26-mRNA-1	hubl-PB	FBgn0050364	59.783	92	37	0	3.38e-68	151	59.783	92	37	0	4.96e-69	151
maker-scf7180000003160|quiver-snap-gene-2.27-mRNA-3	CG2121-PB	FBgn0033289	92.883	281	20	0	0	591	92.347	196	15	0	0	434
maker-scf7180000003160|quiver-snap-gene-2.28-mRNA-1	Lcp2-PB	FBgn0002533	86.792	106	14	0	1.97e-55	203	77.049	122	28	0	3.08e-55	211
maker-scf7180000003160|quiver-snap-gene-2.29-mRNA-1	Cyp4ad1-PA	FBgn0033292	87.411	421	53	0	0	872	87.411	421	53	0	0	887
maker-scf7180000003160|quiver-snap-gene-20.6-mRNA-1	CG6262-PB	FBgn0034121	66.667	306	102	0	0	522	68.027	294	94	0	0	515
maker-scf7180000003160|quiver-snap-gene-20.7-mRNA-1	CG43187-PA	FBgn0262816	64.615	130	46	0	3.45e-57	219	64.615	130	46	0	1.71e-57	219
maker-scf7180000003160|quiver-snap-gene-20.9-mRNA-1	CG4398-PA	FBgn0034126	73.585	106	28	0	1.7e-89	185	82.278	79	14	0	1.05e-78	158
maker-scf7180000003160|quiver-snap-gene-21.11-mRNA-1	CG13884-PA	FBgn0035138	36.937	111	70	0	1.51e-17	88.1	36.937	111	70	0	7.78e-18	88.1
maker-scf7180000003160|quiver-snap-gene-21.12-mRNA-1	CG30098-PA	FBgn0050098	57.312	253	108	0	1.03e-106	385	58.776	245	101	0	1.11e-106	384
maker-scf7180000003160|quiver-snap-gene-21.14-mRNA-1	CG15712-PA	FBgn0034131	75.897	195	47	0	1.53e-100	363	75.897	195	47	0	1.01e-100	363
maker-scf7180000003160|quiver-snap-gene-21.15-mRNA-1	CG7813-PA	FBgn0034133	74.603	126	32	0	0	204	78.667	75	16	0	0	154
maker-scf7180000003160|quiver-snap-gene-22.0-mRNA-1	Sema-2a-PE	FBgn0011260	98.784	658	8	0	0	1616	98.784	658	8	0	0	1616
maker-scf7180000003160|quiver-snap-gene-22.1-mRNA-1	Syn2-PE	FBgn0034135	98.646	517	7	0	0	1209	98.646	517	7	0	0	1209
maker-scf7180000003160|quiver-snap-gene-22.2-mRNA-1	CG4945-PD	FBgn0034137	99.156	237	2	0	0	581	99.156	237	2	0	0	581
maker-scf7180000003160|quiver-snap-gene-22.4-mRNA-1	Cdk4-PE	FBgn0016131	80.808	99	19	0	4.14e-147	211	80.808	99	19	0	1.39e-147	211
maker-scf7180000003160|quiver-snap-gene-22.5-mRNA-1	CG5089-PA	FBgn0034144	52.174	69	33	0	1.12e-58	103	61.538	52	20	0	2.31e-44	83.9
maker-scf7180000003160|quiver-snap-gene-22.6-mRNA-1	DAT-PB	FBgn0034136	96.231	451	17	0	0	1015	96.231	451	17	0	0	1015
maker-scf7180000003160|quiver-snap-gene-22.7-mRNA-1	RpS15-PA	FBgn0034138	97.203	143	4	0	2.95e-86	316	97.203	143	4	0	7.95e-80	293
maker-scf7180000003160|quiver-snap-gene-22.8-mRNA-1	CG8317-PB	FBgn0034140	76.923	78	18	0	2.27e-55	153	92.063	63	5	0	4.63e-61	145
maker-scf7180000003160|quiver-snap-gene-23.21-mRNA-1	CG5065-PE	FBgn0034145	97.913	527	11	0	0	1245	97.913	527	11	0	0	1245
maker-scf7180000003160|quiver-snap-gene-23.22-mRNA-2	gprs-PF	FBgn0024232	99.444	360	2	0	0	815	99.42	345	2	0	0	813
maker-scf7180000003160|quiver-snap-gene-23.23-mRNA-1	CG34458-PA	FBgn0085487	86.77	257	34	0	2.45e-154	544	86.77	257	34	0	5.71e-155	544
maker-scf7180000003160|quiver-snap-gene-23.25-mRNA-1	Amyrel-PA	FBgn0020506	93.333	480	32	0	0	1138	93.333	480	32	0	0	1138
maker-scf7180000003160|quiver-snap-gene-24.10-mRNA-1	CG30463-PD	FBgn0050463	88.462	260	30	0	0	559	88.462	260	30	0	0	561
maker-scf7180000003160|quiver-snap-gene-24.8-mRNA-1	CG5210-PB	FBgn0013763	91.837	343	28	0	0	783	91.837	343	28	0	0	783
maker-scf7180000003160|quiver-snap-gene-25.51-mRNA-1	CG5348-PB	FBgn0034156	44.737	342	189	0	0	380	51.394	251	122	0	1.07e-177	330
maker-scf7180000003160|quiver-snap-gene-25.54-mRNA-3	CG5522-PF	FBgn0034158	81.356	177	33	0	0	313	81.034	174	33	0	0	338
maker-scf7180000003160|quiver-snap-gene-25.56-mRNA-1	CG34459-PC	FBgn0085488	63.846	130	47	0	1.21e-50	166	66.667	75	25	0	1.46e-49	99.2
maker-scf7180000003160|quiver-snap-gene-25.57-mRNA-1	CG15617-PA	FBgn0034151	93.458	214	14	0	3.67e-133	473	93.243	222	15	0	6.02e-150	527
maker-scf7180000003160|quiver-snap-gene-25.58-mRNA-1	Acp53C14a-PB	FBgn0034152	60.833	120	47	0	7.53e-45	179	60.833	120	47	0	1.82e-45	179
maker-scf7180000003160|quiver-snap-gene-25.59-mRNA-1	Acp53C14b-PB	FBgn0034153	51.538	130	63	0	2.77e-38	157	51.538	130	63	0	8.01e-46	180
maker-scf7180000003160|quiver-snap-gene-25.60-mRNA-1	Acp53Ea-PA	FBgn0015584	38.776	98	60	0	4.51e-21	99.6	38.776	98	60	0	2.68e-18	89
maker-scf7180000003160|quiver-snap-gene-25.62-mRNA-1	Sod2-PB	FBgn0010213	94.954	218	11	0	3.95e-135	479	94.954	218	11	0	1.3e-135	479
maker-scf7180000003160|quiver-snap-gene-26.2-mRNA-1	Ef1beta-PC	FBgn0028737	99.187	123	1	0	1.12e-117	248	99.187	123	1	0	1.48e-111	248
maker-scf7180000003160|quiver-snap-gene-26.3-mRNA-2	CG6426-PA	FBgn0034162	90.85	153	14	0	1.31e-100	366	90.85	153	14	0	1.42e-101	366
maker-scf7180000003160|quiver-snap-gene-26.3-mRNA-3	CG6429-PA	FBgn0046999	82.581	155	27	0	3.87e-92	338	82.581	155	27	0	3.63e-93	338
maker-scf7180000003160|quiver-snap-gene-26.5-mRNA-1	inaC-PA	FBgn0004784	90.683	161	15	0	0	393	90.683	161	15	0	0	393
maker-scf7180000003160|quiver-snap-gene-26.7-mRNA-2	Psi-PC	FBgn0014870	93.491	169	11	0	0	336	93.333	165	11	0	0	326
maker-scf7180000003160|quiver-snap-gene-26.8-mRNA-1	CG8910-PA	FBgn0025833	93.525	139	9	0	4.24e-167	225	93.525	139	9	0	0	225
maker-scf7180000003160|quiver-snap-gene-27.14-mRNA-1	CG6665-PC	FBgn0034172	94.521	292	16	0	4.83e-175	565	93.985	266	16	0	0	593
maker-scf7180000003160|quiver-snap-gene-27.15-mRNA-1	Cbp53E-PB	FBgn0004580	98.438	256	4	0	0	549	98.438	256	4	0	0	549
maker-scf7180000003160|quiver-snap-gene-27.16-mRNA-1	CG6796-PA	FBgn0034177	85.022	454	68	0	0	928	85.033	461	69	0	0	941
maker-scf7180000003160|quiver-snap-gene-27.18-mRNA-1	Dark-PA	FBgn0263864	81.877	309	56	0	0	618	81.877	309	56	0	0	618
maker-scf7180000003160|quiver-snap-gene-27.21-mRNA-1	NiPp1-PA	FBgn0026402	97.51	241	6	0	0	576	98.02	202	4	0	0	485
maker-scf7180000003160|quiver-snap-gene-27.23-mRNA-3	CG8963-PC	FBgn0034181	95.294	255	12	0	0	580	95.2	250	12	0	0	567
maker-scf7180000003160|quiver-snap-gene-28.56-mRNA-1	CG9640-PB	FBgn0034182	81.818	286	52	0	0	594	81.818	286	52	0	0	560
maker-scf7180000003160|quiver-snap-gene-28.57-mRNA-1	CG9646-PB	FBgn0034184	99.401	334	2	0	0	770	99.401	334	2	0	0	770
maker-scf7180000003160|quiver-snap-gene-28.59-mRNA-1	CG6967-PD	FBgn0034187	78.281	221	48	0	0	418	76.154	130	31	0	0	244
maker-scf7180000003160|quiver-snap-gene-28.60-mRNA-1	CG6984-PA	FBgn0034191	79.412	238	49	0	2.16e-143	457	82.609	161	28	0	2.78e-131	330
maker-scf7180000003160|quiver-snap-gene-28.61-mRNA-1	Trs31-PA	FBgn0266723	98.974	195	2	0	7.9e-128	455	98.974	195	2	0	2.31e-128	455
maker-scf7180000003160|quiver-snap-gene-28.63-mRNA-1	Rpn6-PA	FBgn0028689	98.349	424	7	0	0	917	98.122	426	8	0	0	918
maker-scf7180000003160|quiver-snap-gene-28.67-mRNA-2	CG30460-PG	FBgn0050460	88.742	151	17	0	0	308	89.262	149	16	0	0	266
maker-scf7180000003160|quiver-snap-gene-28.68-mRNA-2	Sply-PA	FBgn0010591	94.828	348	18	0	0	802	94.828	348	18	0	0	802
maker-scf7180000003160|quiver-snap-gene-28.69-mRNA-1	GstS1-PC	FBgn0010226	98.049	205	4	0	8.63e-139	484	98.049	205	4	0	3.33e-137	484
maker-scf7180000003160|quiver-snap-gene-28.70-mRNA-1	ND-B15-PA	FBgn0033961	92.105	114	9	0	3.31e-67	253	92.105	114	9	0	7.41e-68	253
maker-scf7180000003160|quiver-snap-gene-28.71-mRNA-1	ave-PA	FBgn0050476	96.226	106	4	0	1.07e-65	248	96.226	106	4	0	2.23e-66	248
maker-scf7180000003160|quiver-snap-gene-28.72-mRNA-1	AttA-PA	FBgn0012042	89.34	197	21	0	1.87e-121	434	90.05	201	20	0	9.52e-130	447
maker-scf7180000003160|quiver-snap-gene-29.16-mRNA-1	mspo-PB	FBgn0020269	96.196	184	7	0	0	434	98.256	172	3	0	0	416
maker-scf7180000003160|quiver-snap-gene-29.18-mRNA-1	CG12866-PC	FBgn0033955	62.439	205	77	0	0	324	64.019	214	77	0	0	317
maker-scf7180000003160|quiver-snap-gene-3.22-mRNA-1	Mal-A5-PA	FBgn0050359	87.005	631	82	0	0	1354	87.005	631	82	0	0	1369
maker-scf7180000003160|quiver-snap-gene-3.24-mRNA-1	Mal-A1-PA	FBgn0002570	91.388	569	49	0	0	1315	91.349	578	50	0	0	1329
maker-scf7180000003160|quiver-snap-gene-3.25-mRNA-1	mtt-PG	FBgn0050361	98.537	547	8	0	0	1293	98.561	556	8	0	0	1312
maker-scf7180000003160|quiver-snap-gene-30.12-mRNA-1	CG12863-PA	FBgn0033948	76.712	438	102	0	0	897	76.712	438	102	0	0	897
maker-scf7180000003160|quiver-snap-gene-30.13-mRNA-1	Su(var)2-HP2-PA	FBgn0026427	75.824	91	22	0	0	164	73.333	105	28	0	0	179
maker-scf7180000003160|quiver-snap-gene-30.15-mRNA-1	tra2-PF	FBgn0003742	82.114	123	22	0	8.41e-76	255	83.784	111	18	0	8.45e-68	236
maker-scf7180000003160|quiver-snap-gene-30.16-mRNA-1	RpI1-PA	FBgn0019938	89.248	1330	143	0	0	2813	89.073	1144	125	0	0	2391
maker-scf7180000003160|quiver-snap-gene-30.17-mRNA-1	LamC-PA	FBgn0010397	95.498	622	28	0	0	1267	95.385	585	27	0	0	1189
maker-scf7180000003160|quiver-snap-gene-30.18-mRNA-1	CG10139-PA	FBgn0033951	84.375	64	10	0	3.18e-74	146	52.991	117	55	0	3.7e-71	150
maker-scf7180000003160|quiver-snap-gene-30.19-mRNA-1	CG10131-PA	FBgn0033949	85.443	316	46	0	4.66e-178	622	85.443	316	46	0	2.56e-178	622
maker-scf7180000003160|quiver-snap-gene-30.20-mRNA-1	Sec61beta-PA	FBgn0010638	96.386	83	3	0	6.05e-45	159	90	100	10	0	7.69e-47	183
maker-scf7180000003160|quiver-snap-gene-30.21-mRNA-1	Blos1-PB	FBgn0050077	94.017	117	7	0	1.2e-69	261	93.496	123	8	0	4.15e-73	271
maker-scf7180000003160|quiver-snap-gene-30.23-mRNA-1	ttv-PB	FBgn0265974	99.702	336	1	0	0	773	99.702	336	1	0	0	773
maker-scf7180000003160|quiver-snap-gene-31.10-mRNA-1	PRAS40-PA	FBgn0267824	88.889	90	10	0	2.2e-151	192	88.889	90	10	0	1.79e-144	192
maker-scf7180000003160|quiver-snap-gene-31.5-mRNA-1	CG30076-PA	FBgn0050076	85.294	68	10	0	7.65e-141	143	84	75	12	0	4.9e-148	155
maker-scf7180000003160|quiver-snap-gene-31.7-mRNA-1	Cpsf160-PA	FBgn0024698	94.727	531	28	0	0	1109	94.403	536	30	0	0	1179
maker-scf7180000003160|quiver-snap-gene-31.8-mRNA-1	CG30197-PA	FBgn0050197	95.614	114	5	0	2.1e-64	244	95.614	114	5	0	1.51e-68	255
maker-scf7180000003160|quiver-snap-gene-32.21-mRNA-1	CG30471-PB	FBgn0050471	83.799	537	87	0	0	1071	83.799	537	87	0	0	1102
maker-scf7180000003160|quiver-snap-gene-32.22-mRNA-1	CG30467-PA	FBgn0050467	83.262	233	39	0	0	462	83.262	233	39	0	0	462
maker-scf7180000003160|quiver-snap-gene-32.23-mRNA-1	eIF2B-gamma-PA	FBgn0034029	92.967	455	32	0	0	984	92.967	455	32	0	0	1022
maker-scf7180000003160|quiver-snap-gene-32.26-mRNA-1	ST6Gal-PA	FBgn0035050	94.059	404	24	0	0	912	94.103	407	24	0	0	919
maker-scf7180000003160|quiver-snap-gene-32.27-mRNA-1	CG8187-PA	FBgn0034027	72.243	263	73	0	4.23e-167	461	71.97	264	74	0	2.58e-166	458
maker-scf7180000003160|quiver-snap-gene-32.29-mRNA-1	CG8195-PA	FBgn0034032	93.13	262	18	0	0	551	93.13	262	18	0	0	518
maker-scf7180000003160|quiver-snap-gene-33.32-mRNA-1	CG33228-PC	FBgn0261373	81.443	194	36	0	1.72e-108	391	87.288	118	15	0	3.33e-99	255
maker-scf7180000003160|quiver-snap-gene-33.33-mRNA-1	CG4806-PA	FBgn0260456	86.161	224	31	0	0	429	86.667	180	24	0	0	371
maker-scf7180000003160|quiver-snap-gene-33.34-mRNA-1	CG34214-PA	FBgn0085243	84.564	149	23	0	4.39e-86	315	84.564	149	23	0	2.62e-86	315
maker-scf7180000003160|quiver-snap-gene-33.37-mRNA-1	CG4741-PA	FBgn0035040	85.714	63	9	0	2.03e-46	129	90	60	6	0	8.32e-44	127
maker-scf7180000003160|quiver-snap-gene-33.38-mRNA-1	CG4707-PA	FBgn0035036	89.867	375	38	0	0	839	89.867	375	38	0	0	873
maker-scf7180000003160|quiver-snap-gene-33.39-mRNA-2	ATPsynF-PA	FBgn0035032	97.222	108	3	0	5.05e-74	275	97.222	108	3	0	1.18e-74	275
maker-scf7180000003160|quiver-snap-gene-33.41-mRNA-1	ND-19-PD	FBgn0035046	92.045	176	14	0	3.39e-115	412	92.045	176	14	0	1.36e-115	412
maker-scf7180000003160|quiver-snap-gene-33.42-mRNA-1	CG3663-PA	FBgn0035044	91.388	209	18	0	1.12e-126	451	91.388	209	18	0	4.41e-127	451
maker-scf7180000003160|quiver-snap-gene-34.0-mRNA-1	Fcp1-PB	FBgn0035026	93.082	318	22	0	0	691	90.06	332	33	0	0	717
maker-scf7180000003160|quiver-snap-gene-34.1-mRNA-1	Cpr47Ea-PA	FBgn0033597	88.235	136	16	0	1.18e-70	266	93.966	116	7	0	2.69e-64	242
maker-scf7180000003160|quiver-snap-gene-34.11-mRNA-1	Or47a-PA	FBgn0026386	91.71	386	32	0	0	833	91.71	386	32	0	0	833
maker-scf7180000003160|quiver-snap-gene-34.2-mRNA-1	Nxt1-PA	FBgn0028411	67.669	133	43	0	1.74e-62	237	67.669	133	43	0	6.31e-63	237
maker-scf7180000003160|quiver-snap-gene-34.3-mRNA-1	Ssrp-PA	FBgn0010278	96.095	461	18	0	0	1066	96.095	461	18	0	0	1063
maker-scf7180000003160|quiver-snap-gene-34.5-mRNA-1	Start1-PC	FBgn0035028	90.196	204	20	0	0	449	90.196	204	20	0	0	449
maker-scf7180000003160|quiver-snap-gene-34.6-mRNA-1	CG3511-PB	FBgn0035027	95.674	601	26	0	0	1370	95.238	609	29	0	0	1362
maker-scf7180000003160|quiver-snap-gene-34.7-mRNA-1	uri-PA	FBgn0035025	75.177	141	35	0	0	262	75.177	141	35	0	0	239
maker-scf7180000003160|quiver-snap-gene-35.1-mRNA-1	prel-PB	FBgn0033413	82.162	185	33	0	6.73e-113	367	76.793	237	55	0	2.94e-120	429
maker-scf7180000003160|quiver-snap-gene-35.2-mRNA-1	Pdk-PC	FBgn0017558	97.208	394	11	0	0	929	97.215	395	11	0	0	929
maker-scf7180000003160|quiver-snap-gene-35.4-mRNA-1	CG5532-PB	FBgn0034902	59.813	107	43	0	1.39e-39	161	94.737	57	3	0	1.77e-50	129
maker-scf7180000003160|quiver-snap-gene-35.6-mRNA-1	CG33757-PA	FBgn0053757	50.909	110	54	0	5.24e-63	142	51.546	97	47	0	6.65e-63	139
maker-scf7180000003160|quiver-snap-gene-36.3-mRNA-1	brp-PH	FBgn0259246	97.594	374	9	0	0	831	97.625	421	10	0	0	881
maker-scf7180000003160|quiver-snap-gene-36.5-mRNA-1	CG1809-PA	FBgn0033423	86.364	352	48	0	0	736	86.364	352	48	0	0	733
maker-scf7180000003160|quiver-snap-gene-36.6-mRNA-1	CG1888-PD	FBgn0033421	80	120	24	0	1.96e-132	242	80	120	24	0	1.59e-133	242
maker-scf7180000003160|quiver-snap-gene-37.17-mRNA-1	RpL31-PA	FBgn0025286	99.2	125	1	0	2.44e-72	270	99.2	125	1	0	1.72e-80	295
maker-scf7180000003160|quiver-snap-gene-37.23-mRNA-4	Not1-PF	FBgn0085436	93.525	417	27	0	0	888	93.525	417	27	0	0	888
maker-scf7180000003160|quiver-snap-gene-37.24-mRNA-1	CG1868-PC	FBgn0033427	68.72	211	66	0	0	339	68.72	211	66	0	0	367
maker-scf7180000003160|quiver-snap-gene-37.26-mRNA-1	CG12929-PA	FBgn0033429	86.713	143	19	0	1.16e-81	301	86.713	143	19	0	4.66e-82	301
maker-scf7180000003160|quiver-snap-gene-37.28-mRNA-1	CG12926-PA	FBgn0033437	90.374	187	18	0	3.01e-149	414	90.374	187	18	0	8.66e-150	414
maker-scf7180000003160|quiver-snap-gene-38.15-mRNA-1	Uba1-PC	FBgn0023143	91.892	999	81	0	0	2180	91.774	1009	83	0	0	2199
maker-scf7180000003160|quiver-snap-gene-38.8-mRNA-1	dap-PA	FBgn0010316	87.097	124	16	0	7.12e-106	264	87.097	124	16	0	5.1e-116	264
maker-scf7180000003160|quiver-snap-gene-38.9-mRNA-1	Mmp2-PD	FBgn0033438	87.273	110	14	0	0	254	87.273	110	14	0	0	254
maker-scf7180000003160|quiver-snap-gene-39.12-mRNA-2	trpl-PD	FBgn0005614	96.309	596	22	0	0	1345	95.23	608	29	0	0	1362
maker-scf7180000003160|quiver-snap-gene-39.14-mRNA-1	lectin-46Cb-PB	FBgn0040092	89.51	143	15	0	3.1e-96	331	89.51	143	15	0	7.05e-95	331
maker-scf7180000003160|quiver-snap-gene-39.15-mRNA-1	CG1690-PB	FBgn0033442	72.973	37	10	0	1.09e-39	74.8	75	44	11	0	9.94e-39	76.7
maker-scf7180000003160|quiver-snap-gene-39.16-mRNA-1	CG1688-PA	FBgn0027589	87.85	107	13	0	0	219	90.741	108	10	0	0	232
maker-scf7180000003160|quiver-snap-gene-4.1-mRNA-1	rgr-PC	FBgn0267792	83.333	354	59	0	0	662	83.333	354	59	0	0	720
maker-scf7180000003160|quiver-snap-gene-4.2-mRNA-2	Cyp6a14-PE	FBgn0033302	76.835	436	101	0	0	771	76.835	436	101	0	0	792
maker-scf7180000003160|quiver-snap-gene-4.6-mRNA-1	CG8735-PB	FBgn0033309	82.857	105	18	0	2.03e-133	221	82.857	105	18	0	8.03e-144	221
maker-scf7180000003160|quiver-snap-gene-4.7-mRNA-1	CG8642-PB	FBgn0033312	83.965	343	55	0	0	702	83.965	343	55	0	0	730
maker-scf7180000003160|quiver-snap-gene-40.18-mRNA-1	CG30020-PC	FBgn0050020	92.147	191	15	0	0	413	91.146	192	17	0	0	411
maker-scf7180000003160|quiver-snap-gene-40.21-mRNA-1	CG33752-PA	FBgn0053752	60.714	112	44	0	3.41e-64	193	60.714	112	44	0	2e-64	193
maker-scf7180000003160|quiver-snap-gene-40.22-mRNA-1	fra-PC	FBgn0011592	94.543	623	34	0	0	1381	94.418	627	35	0	0	1370
maker-scf7180000003160|quiver-snap-gene-40.23-mRNA-1	Cyp301a1-PA	FBgn0033753	95.833	504	21	0	0	1162	95.833	504	21	0	0	1162
maker-scf7180000003160|quiver-snap-gene-40.24-mRNA-3	ClC-b-PA	FBgn0033755	92.037	653	52	0	0	1415	92.037	653	52	0	0	1415
maker-scf7180000003160|quiver-snap-gene-40.27-mRNA-1	cag-PB	FBgn0017414	65.625	160	55	0	2.64e-97	267	65.625	160	55	0	8.19e-98	267
maker-scf7180000003160|quiver-snap-gene-40.28-mRNA-1	ND-B14-PB	FBgn0033570	98.4	125	2	0	3.14e-80	296	98.4	125	2	0	9.13e-81	296
maker-scf7180000003160|quiver-snap-gene-40.29-mRNA-1	Ak6-PA	FBgn0033754	78.824	170	36	0	1.51e-95	348	79.31	174	36	0	2.39e-98	355
maker-scf7180000003160|quiver-snap-gene-41.12-mRNA-2	Galphaq-PD	FBgn0004435	99.387	326	2	0	0	779	99.387	326	2	0	0	779
maker-scf7180000003160|quiver-snap-gene-41.15-mRNA-1	Iswi-PC	FBgn0011604	99.053	845	8	0	0	1953	98.957	863	9	0	0	1990
maker-scf7180000003160|quiver-snap-gene-41.20-mRNA-2	CG8785-PA	FBgn0033760	92.627	434	32	0	0	972	93.955	397	24	0	0	868
maker-scf7180000003160|quiver-snap-gene-41.21-mRNA-1	CG8778-PA	FBgn0033761	95.918	147	6	0	3.93e-160	326	95.918	147	6	0	1.72e-160	326
maker-scf7180000003160|quiver-snap-gene-42.10-mRNA-1	CG13148-PD	FBgn0033767	90.667	150	14	0	2.4e-150	309	89.103	156	17	0	1.02e-152	313
maker-scf7180000003160|quiver-snap-gene-42.12-mRNA-1	CG42663-PD	FBgn0261545	98.71	155	2	0	0	364	94.798	173	9	0	0	390
maker-scf7180000003160|quiver-snap-gene-42.13-mRNA-2	nemy-PA	FBgn0261673	95.327	214	10	0	2.96e-168	454	95.327	214	10	0	9.03e-180	490
maker-scf7180000003160|quiver-snap-gene-42.15-mRNA-1	CG8771-PC	FBgn0033766	85.106	423	63	0	0	852	84.843	508	77	0	0	1017
maker-scf7180000003160|quiver-snap-gene-42.16-mRNA-1	CG30053-PA	FBgn0050053	76.446	242	57	0	8.51e-171	473	76.446	242	57	0	1.73e-166	436
maker-scf7180000003160|quiver-snap-gene-43.0-mRNA-1	Dgkepsilon-PB	FBgn0020930	96.264	348	13	0	0	805	96.264	348	13	0	0	805
maker-scf7180000003160|quiver-snap-gene-43.1-mRNA-1	unpg-PA	FBgn0015561	98.347	121	2	0	0	281	96.032	126	5	0	0	286
maker-scf7180000003160|quiver-snap-gene-43.10-mRNA-1	CG8027-PA	FBgn0033392	86.914	405	53	0	0	823	86.914	405	53	0	0	850
maker-scf7180000003160|quiver-snap-gene-43.12-mRNA-1	Socs44A-PA	FBgn0033266	96.787	249	8	0	5.92e-179	558	97.154	246	7	0	0	555
maker-scf7180000003160|quiver-snap-gene-43.13-mRNA-1	Nup50-PA	FBgn0033264	81.818	99	18	0	4.05e-106	168	81.443	97	18	0	5.31e-115	187
maker-scf7180000003160|quiver-snap-gene-43.16-mRNA-1	bonsai-PA	FBgn0026261	89.68	281	29	0	1.1e-166	584	90.945	254	23	0	3.07e-164	566
maker-scf7180000003160|quiver-snap-gene-43.2-mRNA-2	Lpin-PE	FBgn0263593	94.309	369	21	0	0	811	94.118	374	22	0	0	841
maker-scf7180000003160|quiver-snap-gene-43.3-mRNA-1	Obp44a-PB	FBgn0033268	85.6	125	18	0	2.56e-70	264	85.6	125	18	0	2.28e-76	264
maker-scf7180000003160|quiver-snap-gene-43.4-mRNA-1	Pbp49-PB	FBgn0260398	76.05	238	57	0	2.72e-180	473	76.05	238	57	0	0	473
maker-scf7180000003160|quiver-snap-gene-43.5-mRNA-1	coil-PD	FBgn0033265	74.359	78	20	0	8.86e-65	144	74.359	78	20	0	4.88e-72	141
maker-scf7180000003160|quiver-snap-gene-43.6-mRNA-1	Asap-PB	FBgn0050372	98.837	516	6	0	0	1170	98.397	624	10	0	0	1409
maker-scf7180000003160|quiver-snap-gene-43.7-mRNA-2	Cul4-PB	FBgn0033260	97.154	773	22	0	0	1745	96.594	822	28	0	0	1806
maker-scf7180000003160|quiver-snap-gene-43.8-mRNA-1	CG3732-PA	FBgn0034750	95.312	128	6	0	4.28e-94	237	97.5	120	3	0	2.1e-88	222
maker-scf7180000003160|quiver-snap-gene-43.9-mRNA-1	Cdk9-PA	FBgn0019949	99.469	377	2	0	0	876	99.475	381	2	0	0	884
maker-scf7180000003160|quiver-snap-gene-44.0-mRNA-1	CG4329-PA	FBgn0034745	92.615	1002	74	0	0	2183	92.615	1002	74	0	0	2183
maker-scf7180000003160|quiver-snap-gene-44.3-mRNA-1	CG33143-PF	FBgn0053143	94.167	240	14	0	0	542	94.167	240	14	0	0	542
maker-scf7180000003160|quiver-snap-gene-44.5-mRNA-1	RpS16-PB	FBgn0034743	97.987	149	3	0	1e-94	345	87.162	148	19	0	2.64e-86	315
maker-scf7180000003160|quiver-snap-gene-44.6-mRNA-1	CG4269-PC	FBgn0034741	77.778	81	18	0	2.05e-40	161	77.778	81	18	0	1.18e-41	161
maker-scf7180000003160|quiver-snap-gene-45.17-mRNA-1	CG45062-PB	FBgn0266432	61.58	367	141	0	0	550	63.014	292	108	0	0	461
maker-scf7180000003160|quiver-snap-gene-45.18-mRNA-1	CG6018-PA	FBgn0034736	88.36	567	66	0	0	1229	88.36	567	66	0	0	1254
maker-scf7180000003160|quiver-snap-gene-45.21-mRNA-1	CG4752-PA	FBgn0034733	95.801	643	27	0	0	1406	92.807	709	51	0	0	1482
maker-scf7180000003160|quiver-snap-gene-46.16-mRNA-1	qkr58E-1-PD	FBgn0022986	98.955	287	3	0	0	653	98.955	287	3	0	0	611
maker-scf7180000003160|quiver-snap-gene-46.17-mRNA-1	qkr58E-3-PD	FBgn0022984	94.323	229	13	0	0	523	94.348	230	13	0	0	525
maker-scf7180000003160|quiver-snap-gene-46.23-mRNA-1	qkr58E-2-PB	FBgn0022985	98.065	155	3	0	0	362	98.571	140	2	0	2.8e-180	325
maker-scf7180000003160|quiver-snap-gene-46.24-mRNA-1	Mes4-PB	FBgn0034726	76	125	30	0	7.73e-57	219	76.316	114	27	0	4.72e-52	201
maker-scf7180000003160|quiver-snap-gene-46.26-mRNA-1	CG6044-PG	FBgn0034725	69.663	89	27	0	5.63e-70	160	69.663	89	27	0	7.04e-65	160
maker-scf7180000003160|quiver-snap-gene-47.0-mRNA-1	ProtA-PB	FBgn0013300	65.079	63	22	0	2.6e-24	111	65.079	63	22	0	8.56e-25	111
maker-scf7180000003160|quiver-snap-gene-47.1-mRNA-1	BoYb-PA	FBgn0037205	59.79	286	115	0	0	403	59.79	286	115	0	0	381
maker-scf7180000003160|quiver-snap-gene-47.6-mRNA-1	Rtf1-PB	FBgn0034722	95.172	290	14	0	0	635	94.539	293	16	0	0	628
maker-scf7180000003160|quiver-snap-gene-49.37-mRNA-1	Oatp58Da-PA	FBgn0050277	82.362	652	115	0	0	1318	82.362	652	115	0	0	1244
maker-scf7180000003160|quiver-snap-gene-49.38-mRNA-1	CG3292-PA	FBgn0034710	84.692	503	77	0	0	1051	84.692	503	77	0	0	1029
maker-scf7180000003160|quiver-snap-gene-49.39-mRNA-2	Swim-PA	FBgn0034709	88.172	186	22	0	0	434	87.302	189	24	0	0	437
maker-scf7180000003160|quiver-snap-gene-49.40-mRNA-1	CG34045-PB	FBgn0054045	65.306	98	34	0	1.68e-44	177	65.306	98	34	0	1.37e-44	177
maker-scf7180000003160|quiver-snap-gene-49.42-mRNA-1	Vps35-PA	FBgn0034708	94.896	431	22	0	0	908	94.896	431	22	0	0	908
maker-scf7180000003160|quiver-snap-gene-5.53-mRNA-1	Cirl-PH	FBgn0033313	93.804	807	50	0	0	1796	94.14	802	47	0	0	1740
maker-scf7180000003160|quiver-snap-gene-5.54-mRNA-1	Vps25-PA	FBgn0022027	89.714	175	18	0	8.25e-110	395	89.714	175	18	0	2.35e-110	395
maker-scf7180000003160|quiver-snap-gene-5.57-mRNA-2	Vmat-PC	FBgn0260964	66.987	521	172	0	0	735	67.191	509	167	0	0	741
maker-scf7180000003160|quiver-snap-gene-5.58-mRNA-2	drk-PD	FBgn0004638	98.585	212	3	0	5.29e-143	507	98.585	212	3	0	4.86e-144	507
maker-scf7180000003160|quiver-snap-gene-5.60-mRNA-1	cbc-PA	FBgn0033842	94.811	424	22	0	0	964	94.811	424	22	0	0	964
maker-scf7180000003160|quiver-snap-gene-5.61-mRNA-1	CG8635-PB	FBgn0033317	93.578	109	7	0	1.65e-175	254	93.75	112	7	0	4.96e-171	226
maker-scf7180000003160|quiver-snap-gene-5.62-mRNA-1	CG13331-PA	FBgn0033850	75.556	135	33	0	7.67e-160	239	71.97	132	37	0	2.98e-122	223
maker-scf7180000003160|quiver-snap-gene-5.63-mRNA-2	mip120-PB	FBgn0033846	88.158	152	18	0	0	360	93.617	141	9	0	0	351
maker-scf7180000003160|quiver-snap-gene-50.13-mRNA-1	CG9975-PA	FBgn0034435	91.549	142	12	0	0	296	91.549	142	12	0	0	296
maker-scf7180000003160|quiver-snap-gene-50.14-mRNA-1	CG10051-PA	FBgn0034437	85.928	867	122	0	0	1774	75.666	826	201	0	0	1255
maker-scf7180000003160|quiver-snap-gene-50.15-mRNA-1	CG10062-PA	FBgn0034439	78.658	745	159	0	0	1218	91.86	860	70	0	0	1890
maker-scf7180000003160|quiver-snap-gene-50.18-mRNA-1	CG9416-PB	FBgn0034438	57.223	713	305	0	0	916	82.661	744	129	0	0	1337
maker-scf7180000003160|quiver-snap-gene-50.21-mRNA-3	hts-PS	FBgn0263391	95.266	338	16	0	0	769	95.181	332	16	0	0	718
maker-scf7180000003160|quiver-snap-gene-51.22-mRNA-1	CalpA-PD	FBgn0012051	95.812	597	25	0	0	1434	96.422	587	21	0	0	1420
maker-scf7180000003160|quiver-snap-gene-51.25-mRNA-1	Arl6-PB	FBgn0034446	96.535	202	7	0	1e-121	434	96.535	202	7	0	1.09e-130	463
maker-scf7180000003160|quiver-snap-gene-51.27-mRNA-2	par-1-PP	FBgn0260934	94.758	248	13	0	0	519	94.821	251	13	0	0	521
maker-scf7180000003160|quiver-snap-gene-51.28-mRNA-1	Rep-PA	FBgn0026378	89.37	254	27	0	0	563	89.37	254	27	0	0	563
maker-scf7180000003160|quiver-snap-gene-51.29-mRNA-1	CG15120-PA	FBgn0034454	96.853	286	9	0	0	671	96.853	286	9	0	0	671
maker-scf7180000003160|quiver-snap-gene-51.30-mRNA-1	Ir56c-PA	FBgn0034457	79.503	322	66	0	0	584	79.07	301	63	0	0	598
maker-scf7180000003160|quiver-snap-gene-51.31-mRNA-2	Fak-PD	FBgn0020440	93.939	297	18	0	0	618	95.205	292	14	0	0	641
maker-scf7180000003160|quiver-snap-gene-51.32-mRNA-2	EloC-PB	FBgn0266711	100	118	0	0	1.38e-76	284	100	118	0	0	3.27e-77	284
maker-scf7180000003160|quiver-snap-gene-51.33-mRNA-1	betaTub56D-PA	FBgn0003887	100	273	0	0	0	661	86	400	56	0	0	727
maker-scf7180000003160|quiver-snap-gene-51.34-mRNA-1	CG32195-PC	FBgn0052195	59.148	399	163	0	1.79e-162	571	60.309	194	77	0	9.95e-147	271
maker-scf7180000003160|quiver-snap-gene-51.35-mRNA-1	TBCB-PA	FBgn0034451	86.939	245	32	0	6.26e-149	526	86.939	245	32	0	2.67e-149	525
maker-scf7180000003160|quiver-snap-gene-51.36-mRNA-1	Oseg6-PA	FBgn0034452	96.762	525	17	0	0	1191	96.762	525	17	0	0	1191
maker-scf7180000003160|quiver-snap-gene-51.37-mRNA-1	hpo-PB	FBgn0261456	94.012	334	20	0	0	756	94.012	334	20	0	0	752
maker-scf7180000003160|quiver-snap-gene-51.38-mRNA-1	CG16926-PB	FBgn0040732	78.906	128	27	0	4.38e-62	237	95.294	85	4	0	4.53e-58	199
maker-scf7180000003160|quiver-snap-gene-52.11-mRNA-1	sm-PAC	FBgn0003435	98.577	281	4	0	0	669	98.577	281	4	0	0	669
maker-scf7180000003160|quiver-snap-gene-53.28-mRNA-1	CG18367-PA	FBgn0034460	98.592	71	1	0	1.96e-44	175	98.592	71	1	0	1.53e-44	175
maker-scf7180000003160|quiver-snap-gene-53.30-mRNA-1	CG15125-PB	FBgn0034463	75.829	211	51	0	1.21e-148	409	75.829	211	51	0	5.77e-149	409
maker-scf7180000003160|quiver-snap-gene-53.31-mRNA-1	isopeptidase-T-3-PA	FBgn0028372	88.889	432	48	0	0	867	88.889	432	48	0	0	840
maker-scf7180000003160|quiver-snap-gene-53.32-mRNA-1	CG15905-PB	FBgn0034462	69.492	59	18	0	3.23e-69	102	98.276	58	1	0	1.43e-62	93.6
maker-scf7180000003160|quiver-snap-gene-53.33-mRNA-2	hrg-PD	FBgn0015949	96.454	564	20	0	0	1208	96.147	571	22	0	0	1251
maker-scf7180000003160|quiver-snap-gene-54.18-mRNA-1	Obp56a-PA	FBgn0034468	77.273	132	30	0	1.1e-59	228	77.273	132	30	0	3.5e-67	251
maker-scf7180000003160|quiver-snap-gene-54.19-mRNA-1	CG8517-PA	FBgn0034472	81.481	135	25	0	1.53e-72	271	81.481	135	25	0	4.44e-73	271
maker-scf7180000003160|quiver-snap-gene-54.20-mRNA-1	CG15128-PA	FBgn0034467	80.332	422	83	0	0	820	80.332	422	83	0	0	820
maker-scf7180000003160|quiver-snap-gene-54.21-mRNA-1	Obp56c-PC	FBgn0046879	86.408	206	28	0	4.19e-124	442	81.974	233	42	0	5.98e-133	471
maker-scf7180000003160|quiver-snap-gene-54.22-mRNA-1	Obp56d-PB	FBgn0034470	81.061	132	25	0	4.36e-62	236	81.061	132	25	0	2.38e-71	265
maker-scf7180000003160|quiver-snap-gene-54.23-mRNA-1	Or56a-PA	FBgn0034473	78.797	316	67	0	0	602	78.797	316	67	0	0	602
maker-scf7180000003160|quiver-snap-gene-54.24-mRNA-1	Obp56g-PB	FBgn0034474	69.091	110	34	0	8e-51	188	69.091	110	34	0	9.54e-52	188
maker-scf7180000003160|quiver-snap-gene-55.0-mRNA-1	Obp56h-PB	FBgn0034475	85.926	135	19	0	4.02e-80	296	85.926	135	19	0	1.41e-80	296
maker-scf7180000003160|quiver-snap-gene-56.11-mRNA-1	CG8654-PD	FBgn0034479	78.163	490	107	0	0	905	78.163	490	107	0	0	922
maker-scf7180000003160|quiver-snap-gene-57.8-mRNA-1	CG5550-PA	FBgn0034160	75.113	221	55	0	1.85e-124	433	75.113	221	55	0	7.81e-125	433
maker-scf7180000003160|quiver-snap-gene-59.8-mRNA-1	CG11044-PA	FBgn0034484	92.308	286	22	0	0	648	92.281	285	22	0	0	646
maker-scf7180000003160|quiver-snap-gene-6.1-mRNA-1	cnn-PN	FBgn0013765	89.113	248	27	0	0	512	87.405	262	33	0	0	514
maker-scf7180000003160|quiver-snap-gene-6.10-mRNA-1	CG33470-PC	FBgn0053470	81.132	106	20	0	2.4e-98	193	81.132	106	20	0	3.87e-119	222
maker-scf7180000003160|quiver-snap-gene-6.11-mRNA-1	AttC-PB	FBgn0041579	89.95	199	20	0	6.25e-128	441	90.722	194	18	0	2.45e-123	434
maker-scf7180000003160|quiver-snap-gene-6.3-mRNA-1	CG30059-PA	FBgn0260475	77.222	180	41	0	0	359	77.222	180	41	0	0	359
maker-scf7180000003160|quiver-snap-gene-6.8-mRNA-1	CG10814-PA	FBgn0033830	86.059	373	52	0	0	815	86.059	373	52	0	0	815
maker-scf7180000003160|quiver-snap-gene-6.9-mRNA-1	cbs-PC	FBgn0086757	86.505	289	39	0	0	572	86.505	289	39	0	0	559
maker-scf7180000003160|quiver-snap-gene-60.17-mRNA-2	Hsl-PC	FBgn0034491	92.453	689	52	0	0	1477	92.063	693	55	0	0	1505
maker-scf7180000003160|quiver-snap-gene-60.18-mRNA-2	CG8908-PE	FBgn0034493	61.489	309	119	0	0	484	61.489	309	119	0	0	484
maker-scf7180000003160|quiver-snap-gene-60.19-mRNA-1	cn-PB	FBgn0000337	88.043	368	44	0	0	788	88.268	358	42	0	0	768
maker-scf7180000003160|quiver-snap-gene-60.20-mRNA-1	CG30497-PD	FBgn0050497	99.155	355	3	0	0	832	99.148	352	3	0	0	825
maker-scf7180000003160|quiver-snap-gene-60.21-mRNA-1	CG13869-PA	FBgn0034486	82.609	115	20	0	1.13e-127	243	82.609	115	20	0	2.43e-128	243
maker-scf7180000003160|quiver-snap-gene-60.22-mRNA-1	CG11208-PA	FBgn0034488	98.594	569	8	0	0	1304	98.594	569	8	0	0	1300
maker-scf7180000003160|quiver-snap-gene-60.23-mRNA-1	CG9864-PB	FBgn0034490	65.375	413	143	0	0	623	95.105	429	21	0	0	999
maker-scf7180000003160|quiver-snap-gene-60.24-mRNA-1	Ate1-PB	FBgn0025720	79.73	222	45	0	0	451	79.73	222	45	0	0	451
maker-scf7180000003160|quiver-snap-gene-60.25-mRNA-1	PCNA-PA	FBgn0005655	100	261	0	0	2.72e-164	577	100	261	0	0	9.28e-165	577
maker-scf7180000003160|quiver-snap-gene-60.27-mRNA-1	CG10444-PA	FBgn0034494	89.518	477	50	0	0	946	86.189	572	79	0	0	1137
maker-scf7180000003160|quiver-snap-gene-61.20-mRNA-1	CG18812-PF	FBgn0042135	95.633	229	10	0	0	528	95.633	229	10	0	0	528
maker-scf7180000003160|quiver-snap-gene-61.25-mRNA-1	CG12826-PA	FBgn0033207	64.151	53	19	0	1.62e-44	70.3	74.074	54	14	0	7.23e-46	99.1
maker-scf7180000003160|quiver-snap-gene-61.27-mRNA-1	CG30493-PB	FBgn0050493	91.304	230	20	0	6.46e-148	511	91.304	230	20	0	2.89e-148	511
maker-scf7180000003160|quiver-snap-gene-61.28-mRNA-1	maf-S-PA	FBgn0034534	97.71	131	3	0	1.75e-83	307	97.71	131	3	0	4.91e-84	307
maker-scf7180000003160|quiver-snap-gene-61.29-mRNA-1	CG12107-PA	FBgn0033209	94.309	123	7	0	1.48e-79	286	94.309	123	7	0	3.01e-80	286
maker-scf7180000003160|quiver-snap-gene-62.23-mRNA-2	Rpt1-PA	FBgn0028687	99.511	409	2	0	0	885	99.511	409	2	0	0	885
maker-scf7180000003160|quiver-snap-gene-62.24-mRNA-1	CG30491-PB	FBgn0050491	92.14	229	18	0	0	493	92.14	229	18	0	0	493
maker-scf7180000003160|quiver-snap-gene-63.45-mRNA-1	CG1358-PD	FBgn0033196	96.512	258	9	0	0	571	89.394	264	28	0	0	544
maker-scf7180000003160|quiver-snap-gene-63.46-mRNA-1	CG30105-PA	FBgn0050105	79.605	152	31	0	5.84e-83	305	79.605	152	31	0	4.98e-83	304
maker-scf7180000003160|quiver-snap-gene-63.47-mRNA-1	RhoGAP54D-PC	FBgn0034249	97.561	205	5	0	0	433	98.03	203	4	0	0	425
maker-scf7180000003160|quiver-snap-gene-63.48-mRNA-1	CG6484-PA	FBgn0034247	84.348	460	72	0	0	906	84.348	460	72	0	0	867
maker-scf7180000003160|quiver-snap-gene-63.49-mRNA-1	Dcr-2-PB	FBgn0034246	70.165	486	145	0	0	827	70.686	481	141	0	0	846
maker-scf7180000003160|quiver-snap-gene-63.50-mRNA-1	Ns2-PA	FBgn0034243	95.714	560	24	0	0	1254	95.707	559	24	0	0	1250
maker-scf7180000003160|quiver-snap-gene-63.51-mRNA-1	RpL18A-PA	FBgn0010409	98.876	178	2	0	1.56e-119	428	98.876	178	2	0	3.87e-120	428
maker-scf7180000003160|quiver-snap-gene-63.52-mRNA-3	Spred-PC	FBgn0020767	99.441	179	1	0	0	426	99.441	179	1	0	0	426
maker-scf7180000003160|quiver-snap-gene-63.53-mRNA-1	scra-PA	FBgn0261385	93.285	417	28	0	0	908	93.285	417	28	0	0	896
maker-scf7180000003160|quiver-snap-gene-63.54-mRNA-1	icln-PA	FBgn0029079	92.391	92	7	0	8.3e-96	216	71.852	135	38	0	8.65e-76	233
maker-scf7180000003160|quiver-snap-gene-63.55-mRNA-1	Rab4-PA	FBgn0016701	100	214	0	0	1.82e-141	501	100	214	0	0	4.19e-142	501
maker-scf7180000003160|quiver-snap-gene-63.56-mRNA-1	CG42239-PA	FBgn0250868	90	70	7	0	3.52e-38	156	90	70	7	0	5.3e-39	156
maker-scf7180000003160|quiver-snap-gene-64.21-mRNA-1	Cda9-PB	FBgn0034197	90.876	274	25	0	0	651	90.876	274	25	0	0	651
maker-scf7180000003160|quiver-snap-gene-64.25-mRNA-1	CG10953-PB	FBgn0034204	52	50	24	0	2.3e-70	72.5	52	50	24	0	7.33e-72	72.5
maker-scf7180000003160|quiver-snap-gene-67.48-mRNA-2	CG1418-PA	FBgn0033468	79.518	166	34	0	4.35e-91	325	81.29	155	29	0	1.7e-88	309
maker-scf7180000003160|quiver-snap-gene-67.49-mRNA-1	CG15863-PA	FBgn0033467	82.927	123	21	0	1.67e-63	241	84.211	133	21	0	1.62e-70	262
maker-scf7180000003160|quiver-snap-gene-67.56-mRNA-1	CG30101-PA	FBgn0050101	75	80	20	0	2.65e-113	133	71.242	153	44	0	1.88e-129	238
maker-scf7180000003160|quiver-snap-gene-67.57-mRNA-1	CG3894-PC	FBgn0035059	88.542	288	33	0	3.56e-160	564	90.106	283	28	0	1.63e-160	563
maker-scf7180000003160|quiver-snap-gene-67.58-mRNA-1	CG3880-PA	FBgn0035057	93.377	151	10	0	1.96e-164	315	92.903	155	11	0	5.74e-161	283
maker-scf7180000003160|quiver-snap-gene-67.59-mRNA-1	spz6-PA	FBgn0035056	97.403	154	4	0	0	378	92.727	165	12	0	0	363
maker-scf7180000003160|quiver-snap-gene-67.61-mRNA-1	CG12134-PA	FBgn0033471	72.195	205	57	0	7.58e-134	355	74.479	192	49	0	4.77e-131	348
maker-scf7180000003160|quiver-snap-gene-67.63-mRNA-3	Pal1-PA	FBgn0033466	90.95	221	20	0	0	511	90.95	221	20	0	0	511
maker-scf7180000003160|quiver-snap-gene-67.64-mRNA-1	Etf-QO-PB	FBgn0033465	96.86	605	19	0	0	1449	96.86	605	19	0	0	1449
maker-scf7180000003160|quiver-snap-gene-7.6-mRNA-1	CG17048-PB	FBgn0033828	81.25	48	9	0	5.7e-34	106	81.25	48	9	0	1.32e-27	106
maker-scf7180000003160|quiver-snap-gene-7.7-mRNA-1	CG4734-PA	FBgn0033826	80.488	164	32	0	5.63e-172	329	80.488	164	32	0	8.84e-167	329
maker-scf7180000003160|quiver-snap-gene-7.8-mRNA-1	CG17047-PB	FBgn0033827	87.861	173	21	0	0	379	85.714	182	26	0	0	386
maker-scf7180000003160|quiver-snap-gene-8.29-mRNA-1	Dh31-R-PC	FBgn0052843	83.158	380	64	0	0	714	91.601	381	32	0	0	858
maker-scf7180000003160|quiver-snap-gene-8.30-mRNA-1	CG4712-PA	FBgn0033818	38.532	327	201	0	1.26e-73	272	36.207	232	148	0	8.3e-64	177
maker-scf7180000003160|quiver-snap-gene-8.32-mRNA-1	Nurf-38-PA	FBgn0016687	90.074	272	27	0	0	605	89.542	306	32	0	0	670
maker-scf7180000003160|quiver-snap-gene-8.34-mRNA-1	CG4612-PC	FBgn0035016	99.497	199	1	0	2.87e-155	473	99.487	195	1	0	2.85e-151	462
maker-scf7180000003160|quiver-snap-gene-9.28-mRNA-1	Prosalpha4T2-PB	FBgn0017556	79.581	191	39	0	1.06e-121	372	79.581	191	39	0	4.52e-122	372
maker-scf7180000003160|quiver-snap-gene-9.29-mRNA-1	Ssl-PA	FBgn0015300	59.398	133	54	0	3.01e-70	210	59.398	133	54	0	5.96e-71	210
maker-scf7180000003160|quiver-snap-gene-9.30-mRNA-1	CG4563-PA	FBgn0035006	84.803	533	81	0	0	1122	84.803	533	81	0	0	1122
maker-scf7180000003160|quiver-snap-gene-9.31-mRNA-3	CG13585-PD	FBgn0035020	82	100	18	0	5.22e-46	184	82	100	18	0	6.56e-55	210
maker-scf7180000003160|quiver-snap-gene-9.33-mRNA-1	Ir60b-PA	FBgn0259185	57.443	524	223	0	0	767	57.443	524	223	0	0	734
maker-scf7180000003160|quiver-snap-gene-9.34-mRNA-1	Crtp-PA	FBgn0029501	75.241	622	154	0	0	1026	76.829	410	95	0	0	741
maker-scf7180000003169|quiver-snap-gene-0.14-mRNA-1	CG9500-PA	FBgn0031804	72.587	259	71	0	5.66e-139	492	77.021	235	54	0	6.09e-135	478
maker-scf7180000003169|quiver-snap-gene-0.16-mRNA-1	ppk14-PB	FBgn0031803	81.237	469	88	0	0	952	81.237	469	88	0	0	938
maker-scf7180000003169|quiver-snap-gene-0.17-mRNA-1	CG9497-PB	FBgn0031800	84.615	416	64	0	0	857	84.615	416	64	0	0	857
maker-scf7180000003177|quiver-snap-gene-0.0-mRNA-1	CG4783-PA	FBgn0038756	61.905	42	16	0	6.2e-24	74.4	61.905	42	16	0	4.44e-25	74.4
maker-scf7180000003182|quiver-augustus-gene-0.29-mRNA-1	MTA1-like-PD	FBgn0027951	98.519	270	4	0	0	635	98.524	271	4	0	0	636
maker-scf7180000003185|quiver-snap-gene-0.0-mRNA-1	CG5791-PB	FBgn0040582	80.822	73	14	0	3.2e-39	116	82.258	62	11	0	7.58e-35	129
maker-scf7180000003191|quiver-augustus-gene-1.0-mRNA-1	grn-PC	FBgn0001138	87.931	174	21	0	0	342	77.778	261	58	0	0	465
maker-scf7180000003191|quiver-augustus-gene-1.2-mRNA-1	Gie-PC	FBgn0037551	98.93	187	2	0	6.34e-124	443	98.93	187	2	0	8.45e-125	443
maker-scf7180000003191|quiver-augustus-gene-10.5-mRNA-1	CG34384-PE	FBgn0085413	97.049	576	17	0	0	1347	96.805	626	20	0	0	1459
maker-scf7180000003191|quiver-augustus-gene-11.37-mRNA-1	CG10092-PB	FBgn0037526	85.683	461	66	0	0	911	85.683	461	66	0	0	858
maker-scf7180000003191|quiver-augustus-gene-11.40-mRNA-1	CG2678-PA	FBgn0014931	49.367	79	40	0	6.39e-51	110	49.367	79	40	0	9.25e-56	110
maker-scf7180000003191|quiver-augustus-gene-11.42-mRNA-1	CG17816-PI	FBgn0037525	94.191	241	14	0	0	489	94.191	241	14	0	0	480
maker-scf7180000003191|quiver-augustus-gene-12.43-mRNA-1	Task6-PE	FBgn0038165	95.756	377	16	0	0	853	95.756	377	16	0	0	853
maker-scf7180000003191|quiver-augustus-gene-12.44-mRNA-1	Rbp4-PA	FBgn0010258	64.103	117	42	0	3.01e-103	177	64.103	117	42	0	6.35e-99	171
maker-scf7180000003191|quiver-augustus-gene-12.44-mRNA-2	Hrb87F-PE	FBgn0004237	95.939	197	8	0	5.41e-133	460	95.96	198	8	0	4.76e-136	462
maker-scf7180000003191|quiver-augustus-gene-12.48-mRNA-2	lkb1-PJ	FBgn0038167	90.451	377	36	0	0	801	90.451	377	36	0	0	810
maker-scf7180000003191|quiver-augustus-gene-12.49-mRNA-1	B52-PO	FBgn0004587	66.535	254	85	0	8.34e-142	398	100	80	0	0	2.84e-150	194
maker-scf7180000003191|quiver-augustus-gene-16.3-mRNA-1	Lip3-PA	FBgn0023495	93.333	390	26	0	0	920	93.333	390	26	0	0	900
maker-scf7180000003191|quiver-augustus-gene-16.4-mRNA-1	PK2-R2-PB	FBgn0038139	97.79	181	4	0	0	428	97.861	187	4	0	0	441
maker-scf7180000003191|quiver-augustus-gene-18.0-mRNA-1	CG8483-PA	FBgn0038126	91.379	174	15	0	3.09e-177	397	91.379	174	15	0	1.14e-177	397
maker-scf7180000003191|quiver-augustus-gene-18.2-mRNA-1	CG14380-PB	FBgn0038124	50	130	65	0	8.5e-39	159	62.667	75	28	0	1.92e-28	123
maker-scf7180000003191|quiver-augustus-gene-19.40-mRNA-1	kat-60L1-PH	FBgn0037375	95.556	405	18	0	0	915	94.94	415	21	0	0	909
maker-scf7180000003191|quiver-augustus-gene-2.32-mRNA-1	CG4393-PD	FBgn0039075	96.573	321	11	0	0	743	82.371	329	58	0	0	598
maker-scf7180000003191|quiver-augustus-gene-2.33-mRNA-1	CG4374-PB	FBgn0039078	97.368	114	3	0	1.15e-161	258	98.214	112	2	0	1.22e-174	257
maker-scf7180000003191|quiver-augustus-gene-21.93-mRNA-1	CG13618-PA	FBgn0039203	94.309	246	14	0	5.69e-157	552	94.606	241	13	0	5.55e-155	544
maker-scf7180000003191|quiver-augustus-gene-3.21-mRNA-1	Ir94g-PB	FBgn0039079	68.023	344	110	0	0	578	68.129	433	138	0	0	720
maker-scf7180000003191|quiver-augustus-gene-4.2-mRNA-1	CG10175-PD	FBgn0039084	95.208	626	30	0	0	1313	95.185	623	30	0	0	1345
maker-scf7180000003191|quiver-augustus-gene-5.5-mRNA-1	CG31145-PF	FBgn0051145	97.304	408	11	0	0	982	97.291	406	11	0	0	978
maker-scf7180000003191|quiver-augustus-gene-6.76-mRNA-1	CG10301-PB	FBgn0039106	96.417	307	11	0	0	734	96.417	307	11	0	0	734
maker-scf7180000003191|quiver-augustus-gene-6.79-mRNA-1	Hmgcr-PA	FBgn0263782	93.713	334	21	0	0	749	93.713	334	21	0	0	749
maker-scf7180000003191|quiver-augustus-gene-6.87-mRNA-1	nau-PA	FBgn0002922	91.071	224	20	0	9.12e-154	449	92.593	216	16	0	3.12e-147	433
maker-scf7180000003191|quiver-augustus-gene-7.46-mRNA-1	CG31050-PB	FBgn0051050	50	46	23	0	4.62e-16	60.2	61.111	36	14	0	6e-16	58.8
maker-scf7180000003191|quiver-augustus-gene-8.3-mRNA-1	CG10000-PA	FBgn0039596	81.319	182	34	0	0	363	80.214	187	37	0	0	366
maker-scf7180000003191|quiver-augustus-gene-9.36-mRNA-1	Apc-PB	FBgn0015589	97.51	522	13	0	0	1202	98.043	511	10	0	0	1163
maker-scf7180000003191|quiver-snap-gene-0.6-mRNA-1	CG18249-PC	FBgn0037553	68.91	312	97	0	0	515	68.398	231	73	0	0	376
maker-scf7180000003191|quiver-snap-gene-1.31-mRNA-1	CG9667-PA	FBgn0037550	96.691	272	9	0	4.92e-156	550	96.703	273	9	0	1.24e-163	573
maker-scf7180000003191|quiver-snap-gene-1.33-mRNA-1	CG7878-PA	FBgn0037549	87.333	450	57	0	0	950	84.694	490	75	0	0	952
maker-scf7180000003191|quiver-snap-gene-1.34-mRNA-1	puc-PA	FBgn0243512	96.667	180	6	0	0	422	92.973	185	13	0	0	413
maker-scf7180000003191|quiver-snap-gene-1.35-mRNA-1	CG7910-PB	FBgn0037547	82.184	522	93	0	0	1035	82.184	522	93	0	0	1035
maker-scf7180000003191|quiver-snap-gene-1.36-mRNA-1	mAChR-B-PB	FBgn0037546	96.203	237	9	0	0	516	100	220	0	0	0	497
maker-scf7180000003191|quiver-snap-gene-10.34-mRNA-1	spg-PH	FBgn0264324	94.934	1895	96	0	0	4184	95.762	1628	69	0	0	3664
maker-scf7180000003191|quiver-snap-gene-10.41-mRNA-1	CG14523-PA	FBgn0039612	68.786	346	108	0	0	578	68.786	346	108	0	0	578
maker-scf7180000003191|quiver-snap-gene-11.27-mRNA-1	wtrw-PC	FBgn0260005	97.598	916	22	0	0	2016	97.598	916	22	0	0	2042
maker-scf7180000003191|quiver-snap-gene-11.28-mRNA-1	Taf7-PA	FBgn0024909	86.977	215	28	0	0	370	79.688	128	26	0	0	239
maker-scf7180000003191|quiver-snap-gene-11.30-mRNA-1	lds-PA	FBgn0002542	85.668	307	44	0	0	645	86.093	302	42	0	0	633
maker-scf7180000003191|quiver-snap-gene-11.33-mRNA-1	mRpS9-PA	FBgn0037529	95.257	253	12	0	0	582	93.929	280	17	0	1.02e-180	602
maker-scf7180000003191|quiver-snap-gene-11.34-mRNA-1	CG2943-PD	FBgn0037530	88.559	909	104	0	0	1931	89.29	887	95	0	0	1928
maker-scf7180000003191|quiver-snap-gene-11.35-mRNA-1	CG2846-PB	FBgn0014930	95.161	124	6	0	1.3e-78	292	92.617	149	11	0	1.7e-92	336
maker-scf7180000003191|quiver-snap-gene-11.36-mRNA-1	CG10445-PE	FBgn0037531	72.619	252	69	0	0	450	73.878	245	64	0	0	445
maker-scf7180000003191|quiver-snap-gene-12.12-mRNA-1	Os-C-PB	FBgn0010401	77.632	76	17	0	4.65e-41	135	78.082	73	16	0	7.27e-46	130
maker-scf7180000003191|quiver-snap-gene-12.18-mRNA-1	CD98hc-PB	FBgn0037533	79.883	512	103	0	0	908	79.883	512	103	0	0	978
maker-scf7180000003191|quiver-snap-gene-12.19-mRNA-1	CG2781-PA	FBgn0037534	92.691	301	22	0	0	670	92.691	301	22	0	0	670
maker-scf7180000003191|quiver-snap-gene-13.7-mRNA-1	sqd-PA	FBgn0263396	93.529	170	11	0	4.75e-130	336	93.529	170	11	0	2.99e-139	336
maker-scf7180000003191|quiver-snap-gene-13.8-mRNA-1	CG10841-PA	FBgn0038163	89.575	729	76	0	0	1597	89.575	729	76	0	0	1619
maker-scf7180000003191|quiver-snap-gene-15.23-mRNA-2	yrt-PD	FBgn0004049	98.072	363	7	0	0	828	98.05	359	7	0	0	814
maker-scf7180000003191|quiver-snap-gene-15.24-mRNA-2	yellow-e-PA	FBgn0041711	93.056	432	30	0	0	980	91.902	531	43	0	0	1150
maker-scf7180000003191|quiver-snap-gene-15.25-mRNA-1	yellow-e2-PB	FBgn0038151	83.619	409	67	0	0	833	85.714	343	49	0	0	704
maker-scf7180000003191|quiver-snap-gene-15.26-mRNA-1	CG33977-PA	FBgn0053977	88.421	95	11	0	4.48e-47	187	88.421	95	11	0	5.43e-48	187
maker-scf7180000003191|quiver-snap-gene-15.29-mRNA-2	CG14372-PC	FBgn0038156	97.089	481	14	0	0	1103	97.089	481	14	0	0	1103
maker-scf7180000003191|quiver-snap-gene-15.30-mRNA-1	Ir87a-PB	FBgn0038153	91.324	219	19	0	0	485	91.324	219	19	0	0	485
maker-scf7180000003191|quiver-snap-gene-15.31-mRNA-1	CG33725-PA	FBgn0053725	62.048	166	63	0	5.5e-74	278	62.048	166	63	0	5.11e-75	278
maker-scf7180000003191|quiver-snap-gene-16.48-mRNA-1	CG9799-PA	FBgn0038146	89.41	746	79	0	0	1643	88.732	923	104	0	0	1963
maker-scf7180000003191|quiver-snap-gene-16.53-mRNA-2	Droj2-PE	FBgn0038145	98.294	293	5	0	0	701	98.294	293	5	0	0	701
maker-scf7180000003191|quiver-snap-gene-16.54-mRNA-1	CG34309-PA	FBgn0259831	86.667	90	12	0	1.61e-38	156	79.208	101	21	0	1.63e-51	199
maker-scf7180000003191|quiver-snap-gene-16.55-mRNA-4	Dic1-PC	FBgn0027610	85.56	277	40	0	5.84e-163	573	89.759	166	17	0	3.81e-148	364
maker-scf7180000003191|quiver-snap-gene-16.56-mRNA-1	PK2-R1-PA	FBgn0038140	97.658	427	10	0	0	938	84.637	358	55	0	0	644
maker-scf7180000003191|quiver-snap-gene-16.57-mRNA-1	CG32473-PC	FBgn0052473	88.217	942	111	0	0	2006	87.214	962	123	0	0	1964
maker-scf7180000003191|quiver-snap-gene-16.58-mRNA-1	Osi22-PA	FBgn0038133	92.105	76	6	0	5.53e-121	164	92.105	76	6	0	9.41e-127	164
maker-scf7180000003191|quiver-snap-gene-17.33-mRNA-1	CG15887-PA	FBgn0038132	93.151	73	5	0	2.05e-61	156	93.151	73	5	0	2.82e-48	142
maker-scf7180000003191|quiver-snap-gene-17.34-mRNA-1	CG15888-PB	FBgn0038131	85.632	174	25	0	7.36e-149	335	85.632	174	25	0	1.41e-157	363
maker-scf7180000003191|quiver-snap-gene-17.35-mRNA-1	CG8449-PA	FBgn0038129	89.397	547	58	0	0	1088	90	540	54	0	0	1084
maker-scf7180000003191|quiver-snap-gene-17.36-mRNA-1	Ravus-PA	FBgn0038128	90.217	92	9	0	2.85e-104	215	90.217	92	9	0	2.37e-114	214
maker-scf7180000003191|quiver-snap-gene-17.37-mRNA-1	Ace-PB	FBgn0000024	99.483	580	3	0	0	1432	99.481	578	3	0	0	1428
maker-scf7180000003191|quiver-snap-gene-17.39-mRNA-1	Su(var)3-7-PA	FBgn0003598	76.842	190	44	0	0	376	84.049	163	26	0	0	358
maker-scf7180000003191|quiver-snap-gene-17.40-mRNA-1	CG11686-PB	FBgn0040551	97.674	43	1	0	9.18e-23	105	87.143	70	9	0	1.42e-34	141
maker-scf7180000003191|quiver-snap-gene-18.10-mRNA-1	timeout-PA	FBgn0038118	90.78	282	26	0	0	586	93.585	265	17	0	0	567
maker-scf7180000003191|quiver-snap-gene-18.6-mRNA-1	CG11459-PB	FBgn0037396	83.505	97	16	0	3.41e-136	211	83.505	97	16	0	7.27e-136	211
maker-scf7180000003191|quiver-snap-gene-18.7-mRNA-1	CG8141-PA	FBgn0038125	56.383	94	41	0	3.81e-36	150	56.383	94	41	0	1.59e-36	150
maker-scf7180000003191|quiver-snap-gene-18.9-mRNA-1	CG8138-PA	FBgn0038122	81.624	234	43	0	1.47e-133	474	81.624	234	43	0	6.4e-134	474
maker-scf7180000003191|quiver-snap-gene-19.25-mRNA-1	2mit-PD	FBgn0260793	85.779	443	63	0	0	884	82.012	328	59	0	0	621
maker-scf7180000003191|quiver-snap-gene-19.26-mRNA-1	CG2046-PA	FBgn0037378	77.542	236	53	0	1.59e-128	457	77.542	236	53	0	5.98e-129	457
maker-scf7180000003191|quiver-snap-gene-19.29-mRNA-1	CG43063-PA	FBgn0262365	67.308	52	17	0	3.58e-27	109	67.308	52	17	0	1.49e-27	109
maker-scf7180000003191|quiver-snap-gene-19.31-mRNA-1	Rpn5-PA	FBgn0028690	96.255	267	10	0	0	600	96.255	267	10	0	0	600
maker-scf7180000003191|quiver-snap-gene-19.33-mRNA-1	jagn-PA	FBgn0037374	97.414	116	3	0	1.74e-116	286	97.414	116	3	0	2.97e-117	286
maker-scf7180000003191|quiver-snap-gene-2.0-mRNA-2	RpS3-PB	FBgn0002622	99.19	247	2	0	3.47e-163	573	99.19	247	2	0	1.1e-163	573
maker-scf7180000003191|quiver-snap-gene-2.2-mRNA-1	CG42827-PD	FBgn0262009	56	75	33	0	4.95e-28	123	56	75	33	0	8.49e-29	123
maker-scf7180000003191|quiver-snap-gene-2.7-mRNA-1	Ir94e-PA	FBgn0259194	75.879	597	144	0	0	1098	75.879	597	144	0	0	1099
maker-scf7180000003191|quiver-snap-gene-20.61-mRNA-1	Sec8-PA	FBgn0266672	95.075	934	46	0	0	2013	97.436	507	13	0	0	1164
maker-scf7180000003191|quiver-snap-gene-20.62-mRNA-1	CG9427-PA	FBgn0037721	86.449	214	29	0	1.31e-128	457	90.625	192	18	0	1.9e-120	429
maker-scf7180000003191|quiver-snap-gene-20.63-mRNA-1	Kap-alpha3-PD	FBgn0027338	95.34	515	24	0	0	1157	95.34	515	24	0	0	1130
maker-scf7180000003191|quiver-snap-gene-20.64-mRNA-1	CG9396-PA	FBgn0037714	88.618	123	14	0	2.74e-73	274	85.938	128	18	0	2.69e-74	275
maker-scf7180000003191|quiver-snap-gene-20.65-mRNA-1	CG9393-PA	FBgn0037710	90.323	310	30	0	0	689	90.244	328	32	0	0	666
maker-scf7180000003191|quiver-snap-gene-20.66-mRNA-1	AP-1mu-PA	FBgn0024833	100	427	0	0	0	972	100	427	0	0	0	972
maker-scf7180000003191|quiver-snap-gene-20.67-mRNA-1	CG9386-PA	FBgn0037708	76.6	500	117	0	0	933	76.6	500	117	0	0	933
maker-scf7180000003191|quiver-snap-gene-20.68-mRNA-1	CG8319-PA	FBgn0037722	80.165	121	24	0	2.05e-128	262	80.165	121	24	0	1.02e-128	262
maker-scf7180000003191|quiver-snap-gene-20.69-mRNA-1	CG8312-PA	FBgn0037720	98.113	212	4	0	0	517	98.113	212	4	0	0	511
maker-scf7180000003191|quiver-snap-gene-20.70-mRNA-1	P58IPK-PA	FBgn0037718	92.89	436	31	0	0	974	92.677	437	32	0	0	974
maker-scf7180000003191|quiver-snap-gene-20.71-mRNA-1	CG8301-PA	FBgn0037717	92.365	406	31	0	0	975	92.01	413	33	0	0	977
maker-scf7180000003191|quiver-snap-gene-20.72-mRNA-2	CG8273-PB	FBgn0037716	85.556	180	26	0	0	366	80.597	201	39	0	0	358
maker-scf7180000003191|quiver-snap-gene-20.73-mRNA-1	CG16789-PB	FBgn0037712	97.03	303	9	0	0	675	96.045	354	14	0	0	705
maker-scf7180000003191|quiver-snap-gene-20.74-mRNA-1	Vps45-PA	FBgn0261049	96.083	434	17	0	0	950	96.083	434	17	0	0	948
maker-scf7180000003191|quiver-snap-gene-20.77-mRNA-1	RnpS1-PA	FBgn0037707	88.889	27	3	0	3.91e-83	72.1	80.233	86	17	0	5.1e-88	101
maker-scf7180000003191|quiver-snap-gene-21.58-mRNA-1	Ras85D-PA	FBgn0003205	78.723	188	40	0	1.97e-101	369	100	163	0	0	4.22e-100	360
maker-scf7180000003191|quiver-snap-gene-21.59-mRNA-1	rump-PA	FBgn0267790	98	100	2	0	0	242	98	100	2	0	0	242
maker-scf7180000003191|quiver-snap-gene-21.62-mRNA-1	CG13624-PF	FBgn0039209	96.653	239	8	0	0	547	96.653	239	8	0	0	539
maker-scf7180000003191|quiver-snap-gene-21.64-mRNA-1	CG13623-PB	FBgn0039205	90	140	14	0	1.29e-81	301	90	140	14	0	4.57e-82	301
maker-scf7180000003191|quiver-snap-gene-21.65-mRNA-1	nAChRbeta2-PA	FBgn0004118	99.808	520	1	0	0	1264	99.808	520	1	0	0	1264
maker-scf7180000003191|quiver-snap-gene-21.66-mRNA-1	JHDM2-PB	FBgn0037703	93.148	540	37	0	0	1271	93.148	540	37	0	0	1271
maker-scf7180000003191|quiver-snap-gene-21.67-mRNA-1	Rlb1-PA	FBgn0014022	85.246	122	18	0	1.09e-147	241	73.171	164	44	0	2.7e-151	290
maker-scf7180000003191|quiver-snap-gene-21.68-mRNA-1	CG8149-PA	FBgn0037700	84.211	57	9	0	5.96e-86	115	85.965	57	8	0	8.1e-85	111
maker-scf7180000003191|quiver-snap-gene-21.69-mRNA-2	mld-PE	FBgn0263490	89.6	125	13	0	0	290	90.909	121	11	0	0	288
maker-scf7180000003191|quiver-snap-gene-21.71-mRNA-1	ana1-PC	FBgn0262167	69.73	185	56	0	0	297	64.052	153	55	0	0	220
maker-scf7180000003191|quiver-snap-gene-21.72-mRNA-1	CG6607-PA	FBgn0039204	92.58	283	21	0	0	601	89.967	299	30	0	0	566
maker-scf7180000003191|quiver-snap-gene-21.74-mRNA-1	Pp1alpha-96A-PB	FBgn0003134	99.026	308	3	0	0	758	99.051	316	3	0	0	776
maker-scf7180000003191|quiver-snap-gene-21.75-mRNA-1	CG13617-PB	FBgn0039201	93.889	180	11	0	0	407	86.275	204	28	0	0	416
maker-scf7180000003191|quiver-snap-gene-4.11-mRNA-2	beat-IV-PB	FBgn0039089	96.111	180	7	0	0	419	96.111	180	7	0	0	419
maker-scf7180000003191|quiver-snap-gene-4.12-mRNA-2	Irk2-PC	FBgn0039081	95.913	416	17	0	0	969	98.489	397	6	0	0	954
maker-scf7180000003191|quiver-snap-gene-4.14-mRNA-1	CG10168-PA	FBgn0039087	66.208	509	172	0	0	832	66.208	509	172	0	0	859
maker-scf7180000003191|quiver-snap-gene-5.21-mRNA-1	CG10182-PA	FBgn0039091	72.71	524	143	0	0	933	73.474	475	126	0	0	883
maker-scf7180000003191|quiver-snap-gene-5.22-mRNA-1	CG10184-PA	FBgn0039094	90.612	245	23	0	0	528	86.423	383	52	0	0	747
maker-scf7180000003191|quiver-snap-gene-6.0-mRNA-1	GILT3-PA	FBgn0039098	79.891	184	37	0	2.68e-107	374	78.307	189	41	0	4.12e-105	375
maker-scf7180000003191|quiver-snap-gene-6.1-mRNA-1	GILT2-PA	FBgn0039099	78	200	44	0	1.09e-108	391	78	200	44	0	2.96e-109	391
maker-scf7180000003191|quiver-snap-gene-6.10-mRNA-1	Rpt5-PA	FBgn0028684	99.534	429	2	0	0	987	99.534	429	2	0	0	984
maker-scf7180000003191|quiver-snap-gene-6.11-mRNA-1	Plip-PB	FBgn0039111	95.025	201	10	0	2.47e-130	464	95.025	201	10	0	5.76e-131	464
maker-scf7180000003191|quiver-snap-gene-6.14-mRNA-1	prt-PB	FBgn0043005	96.891	386	12	0	0	824	96.615	325	11	0	0	738
maker-scf7180000003191|quiver-snap-gene-6.16-mRNA-1	Rpn9-PA	FBgn0028691	96.345	383	14	0	0	833	96.345	383	14	0	0	833
maker-scf7180000003191|quiver-snap-gene-6.18-mRNA-2	Hrd3-PB	FBgn0028475	89.023	665	73	0	0	1376	89.147	645	70	0	0	1351
maker-scf7180000003191|quiver-snap-gene-6.19-mRNA-1	SdhD-PA	FBgn0039112	95.028	181	9	0	1.32e-109	394	95.028	181	9	0	4.71e-110	394
maker-scf7180000003191|quiver-snap-gene-6.2-mRNA-1	eIF-3p66-PB	FBgn0040227	97.933	387	8	0	0	922	97.933	387	8	0	0	922
maker-scf7180000003191|quiver-snap-gene-6.3-mRNA-1	SPE-PA	FBgn0039102	77.647	170	38	0	0	336	77.647	170	38	0	0	336
maker-scf7180000003191|quiver-snap-gene-6.7-mRNA-1	CG10300-PA	FBgn0039107	90.385	312	30	0	0	683	90.385	312	30	0	0	683
maker-scf7180000003191|quiver-snap-gene-6.8-mRNA-1	CG10365-PD	FBgn0039109	93.562	233	15	0	2.73e-169	551	93.191	235	16	0	1.76e-164	526
maker-scf7180000003191|quiver-snap-gene-7.0-mRNA-1	CG10375-PA	FBgn0039116	93.296	179	12	0	4.52e-141	407	93.103	174	12	0	4.83e-130	394
maker-scf7180000003191|quiver-snap-gene-7.1-mRNA-1	CG9986-PA	FBgn0039589	91.29	310	27	0	0	638	91.026	312	28	0	0	632
maker-scf7180000003191|quiver-snap-gene-7.2-mRNA-1	CG9988-PA	FBgn0039591	82.645	363	63	0	0	778	81.206	282	53	0	0	600
maker-scf7180000003191|quiver-snap-gene-7.5-mRNA-1	CG10011-PA	FBgn0039590	99.476	1144	6	0	0	2645	98.966	1160	12	0	0	2663
maker-scf7180000003191|quiver-snap-gene-7.6-mRNA-1	CG14062-PB	FBgn0039592	81.887	265	48	0	6.72e-179	543	81.887	265	48	0	3.93e-179	543
maker-scf7180000003191|quiver-snap-gene-7.7-mRNA-1	CG33346-PB	FBgn0053346	59.184	245	100	0	1.45e-138	354	59.184	245	100	0	5.93e-143	368
maker-scf7180000003191|quiver-snap-gene-8.23-mRNA-1	htt-PB	FBgn0027655	81.104	471	89	0	0	858	81.345	461	86	0	0	814
maker-scf7180000003191|quiver-snap-gene-8.24-mRNA-1	AstA-R2-PC	FBgn0039595	88.636	88	10	0	8.12e-139	188	86.826	167	22	0	7.9e-154	313
maker-scf7180000003191|quiver-snap-gene-9.12-mRNA-1	CheB98a-PB	FBgn0261289	54.082	98	45	0	1.5e-39	135	54.082	98	45	0	6.99e-40	135
maker-scf7180000003191|quiver-snap-gene-9.14-mRNA-2	CG1646-PE	FBgn0039600	87.896	347	42	0	0	687	89.602	327	34	0	0	634
maker-scf7180000003191|quiver-snap-gene-9.15-mRNA-1	CG1647-PB	FBgn0039602	87.037	270	35	0	0	593	91.045	201	18	0	0	462
maker-scf7180000003191|quiver-snap-gene-9.16-mRNA-1	wdn-PA	FBgn0005642	98.295	176	3	0	0	454	97.326	187	5	0	0	471
maker-scf7180000003191|quiver-snap-gene-9.17-mRNA-1	CG1523-PA	FBgn0039601	91.265	332	29	0	0	709	91.265	332	29	0	0	709
maker-scf7180000003191|quiver-snap-gene-9.18-mRNA-3	WASp-PD	FBgn0024273	94.697	132	7	0	0	312	94.697	132	7	0	0	310
maker-scf7180000003193|quiver-augustus-gene-0.16-mRNA-1	RpL18-PB	FBgn0035753	98.942	189	2	0	7.68e-124	441	98.942	189	2	0	3.05e-124	441
maker-scf7180000003193|quiver-augustus-gene-1.2-mRNA-2	Dscam2-PS	FBgn0265296	97.114	693	20	0	0	1586	97.114	693	20	0	0	1583
maker-scf7180000003193|quiver-augustus-gene-2.2-mRNA-1	melt-PD	FBgn0023001	99.24	263	2	0	0	644	99.24	263	2	0	0	643
maker-scf7180000003193|quiver-augustus-gene-2.6-mRNA-1	BBS1-PA	FBgn0035741	85.879	347	49	0	0	634	85.714	322	46	0	0	634
maker-scf7180000003193|quiver-augustus-gene-3.22-mRNA-1	CG8641-PB	FBgn0035733	99.023	307	3	0	0	732	99.023	307	3	0	0	732
maker-scf7180000003193|quiver-augustus-gene-3.24-mRNA-1	Cpr65Ec-PA	FBgn0035737	91.228	57	5	0	8.71e-42	100	81.416	113	21	0	7.96e-58	202
maker-scf7180000003193|quiver-augustus-gene-4.38-mRNA-2	Atg12-PB	FBgn0036255	88.732	71	8	0	1.17e-63	154	88.732	71	8	0	2.54e-64	154
maker-scf7180000003193|quiver-augustus-gene-4.41-mRNA-1	CAH2-PA	FBgn0027843	80.126	317	63	0	0	634	83.793	290	47	0	1.58e-175	613
maker-scf7180000003193|quiver-augustus-gene-4.48-mRNA-1	CG5645-PA	FBgn0036254	89.412	255	27	0	0	541	92.771	249	18	0	0	533
maker-scf7180000003193|quiver-augustus-gene-6.0-mRNA-3	ZnT63C-PG	FBgn0035432	97.909	287	6	0	0	618	92.357	314	24	0	0	612
maker-scf7180000003193|quiver-augustus-gene-6.10-mRNA-1	Rabex-5-PA	FBgn0262937	97.973	148	3	0	1.1e-165	349	97.973	148	3	0	1.11e-162	348
maker-scf7180000003193|quiver-augustus-gene-6.12-mRNA-1	CG9149-PA	FBgn0035203	88.112	286	34	0	0	593	86.256	211	29	0	0	436
maker-scf7180000003193|quiver-augustus-gene-6.13-mRNA-2	CG2469-PA	FBgn0035205	96.68	241	8	0	0	559	96.68	241	8	0	0	559
maker-scf7180000003193|quiver-augustus-gene-6.19-mRNA-1	CG9186-PA	FBgn0035206	95.266	169	8	0	0	411	95.266	169	8	0	3.53e-177	372
maker-scf7180000003193|quiver-snap-gene-0.0-mRNA-1	unc-13-4A-PC	FBgn0035756	96.371	496	18	0	0	1129	96.371	496	18	0	0	1129
maker-scf7180000003193|quiver-snap-gene-0.3-mRNA-2	Cdc27-PB	FBgn0012058	92.308	377	29	0	0	826	92.308	377	29	0	0	792
maker-scf7180000003193|quiver-snap-gene-0.4-mRNA-1	Neos-PB	FBgn0024542	83.288	365	61	0	0	645	84.047	257	41	0	3.4e-180	490
maker-scf7180000003193|quiver-snap-gene-0.8-mRNA-1	BHD-PA	FBgn0261111	97.378	267	7	0	0	635	97.378	267	7	0	0	635
maker-scf7180000003193|quiver-snap-gene-0.9-mRNA-1	CG14826-PC	FBgn0035750	88.832	197	22	0	4.89e-126	439	87.562	201	25	0	8.05e-127	440
maker-scf7180000003193|quiver-snap-gene-2.12-mRNA-1	Dbi-PA	FBgn0010387	95.349	86	4	0	1.93e-50	196	95.349	86	4	0	8.28e-51	196
maker-scf7180000003193|quiver-snap-gene-2.13-mRNA-1	CG8628-PA	FBgn0250836	92.941	85	6	0	9.45e-48	188	92.941	85	6	0	3.34e-48	187
maker-scf7180000003193|quiver-snap-gene-2.14-mRNA-1	CG15829-PB	FBgn0035743	100	83	0	0	7.59e-53	205	100	83	0	0	1.89e-53	204
maker-scf7180000003193|quiver-snap-gene-2.16-mRNA-2	form3-PB	FBgn0053556	94.675	169	9	0	0	374	94.675	169	9	0	0	369
maker-scf7180000003193|quiver-snap-gene-2.8-mRNA-1	corn-PD	FBgn0259173	98.261	115	2	0	0	269	98.261	115	2	0	0	265
maker-scf7180000003193|quiver-snap-gene-2.8-mRNA-3	corn-PE	FBgn0259173	92.593	81	6	0	0	183	79.208	101	21	0	0	195
maker-scf7180000003193|quiver-snap-gene-2.9-mRNA-1	msl-3-PA	FBgn0002775	77.622	143	32	0	0	218	77.622	143	32	0	0	268
maker-scf7180000003193|quiver-snap-gene-3.29-mRNA-1	CG32391-PC	FBgn0052391	45.775	142	77	0	3.88e-44	155	47.368	95	50	0	2.35e-41	123
maker-scf7180000003193|quiver-snap-gene-3.31-mRNA-1	CG17744-PA	FBgn0035730	57.971	138	58	0	8.07e-49	153	55.556	153	68	0	2.76e-51	199
maker-scf7180000003193|quiver-snap-gene-3.35-mRNA-1	Mp-PT	FBgn0260660	79.259	270	56	0	0	462	70.393	331	98	0	0	546
maker-scf7180000003193|quiver-snap-gene-4.55-mRNA-1	CG11534-PA	FBgn0046296	89.79	333	34	0	0	718	89.888	356	36	0	0	765
maker-scf7180000003193|quiver-snap-gene-4.57-mRNA-1	RhoGAP68F-PE	FBgn0036257	97.975	395	8	0	0	892	97.975	395	8	0	0	893
maker-scf7180000003193|quiver-snap-gene-4.58-mRNA-3	Nrx-IV-PA	FBgn0013997	96.588	1143	39	0	0	2717	96.223	1165	44	0	0	2737
maker-scf7180000003193|quiver-snap-gene-4.61-mRNA-1	Est-P-PA	FBgn0000594	77.017	409	94	0	0	783	70.379	449	133	0	0	789
maker-scf7180000003193|quiver-snap-gene-4.64-mRNA-1	ND-SGDH-PB	FBgn0011455	89.84	187	19	0	8.34e-110	395	89.84	187	19	0	4.85e-118	421
maker-scf7180000003193|quiver-snap-gene-4.68-mRNA-1	thoc6-PC	FBgn0036263	82.462	325	57	0	0	685	83.025	324	55	0	0	685
maker-scf7180000003193|quiver-snap-gene-5.18-mRNA-1	CG14960-PA	FBgn0035428	96.226	53	2	0	2.54e-85	97.3	69.231	52	16	0	6.58e-87	101
maker-scf7180000003193|quiver-snap-gene-5.20-mRNA-1	CG12017-PD	FBgn0035429	94.737	114	6	0	3.39e-176	266	93.496	123	8	0	0	280
maker-scf7180000003193|quiver-snap-gene-5.21-mRNA-1	CG12009-PB	FBgn0035430	95.238	105	5	0	0	251	95.098	102	5	0	0	245
maker-scf7180000003193|quiver-snap-gene-5.23-mRNA-1	CG14968-PA	FBgn0035431	93.976	166	10	0	3.5e-120	374	97.419	155	4	0	6.54e-115	361
maker-scf7180000003193|quiver-snap-gene-6.22-mRNA-2	CG12016-PB	FBgn0035436	93.86	114	7	0	2.91e-155	275	91.837	147	12	0	9.53e-160	317
maker-scf7180000003193|quiver-snap-gene-6.23-mRNA-1	PHGPx-PC	FBgn0035438	97.093	172	5	0	5.69e-122	407	97.093	172	5	0	1.24e-122	407
maker-scf7180000003193|quiver-snap-gene-6.26-mRNA-1	Drsl2-PA	FBgn0052279	76.812	69	16	0	1.61e-35	147	76.812	69	16	0	3.15e-36	147
maker-scf7180000003193|quiver-snap-gene-6.29-mRNA-1	CG9134-PB	FBgn0035199	99.476	191	1	0	4.29e-178	498	99.49	196	1	0	2.66e-180	510
maker-scf7180000003193|quiver-snap-gene-6.30-mRNA-1	CG32333-PC	FBgn0052333	96.732	306	10	0	0	712	96.732	306	10	0	0	712
maker-scf7180000003193|quiver-snap-gene-6.32-mRNA-2	scf-PA	FBgn0025682	79.538	303	62	0	1.04e-175	615	76.947	321	74	0	0	638
maker-scf7180000003193|quiver-snap-gene-6.35-mRNA-1	CG9153-PA	FBgn0035207	87.336	687	87	0	0	1489	88.857	1059	118	0	0	2271
maker-scf7180000003193|quiver-snap-gene-6.36-mRNA-1	PIG-C-PB	FBgn0035435	88.153	287	34	0	2.28e-165	580	88.153	287	34	0	8.23e-166	580
maker-scf7180000003193|quiver-snap-gene-6.37-mRNA-1	Strip-PC	FBgn0035437	97.933	387	8	0	0	882	97.938	388	8	0	0	884
maker-scf7180000003193|quiver-snap-gene-6.38-mRNA-2	CG14969-PA	FBgn0035440	70.886	158	46	0	4.51e-114	248	70.886	158	46	0	1.9e-119	264
maker-scf7180000003193|quiver-snap-gene-6.39-mRNA-1	YT521-B-PB	FBgn0027616	97.99	199	4	0	0	471	97.938	194	4	0	0	456
maker-scf7180000003193|quiver-snap-gene-6.40-mRNA-1	CG43206-PA	FBgn0262842	58.929	56	23	0	6.7e-20	95.5	55.932	59	26	0	1.2e-19	92.3
maker-scf7180000003193|quiver-snap-gene-6.42-mRNA-1	CG9184-PA	FBgn0035208	84.444	45	7	0	1.49e-64	93.6	84.444	45	7	0	1.2e-58	93.6
maker-scf7180000003196|quiver-augustus-gene-0.10-mRNA-1	CG8786-PG	FBgn0036897	96.552	87	3	0	1.33e-154	223	96.552	87	3	0	1.24e-153	223
maker-scf7180000003208|quiver-augustus-gene-0.1-mRNA-1	RAF2-PC	FBgn0036624	44.643	56	31	0	8.49e-81	80.8	46.296	54	29	0	5.93e-75	78.5
maker-scf7180000003208|quiver-augustus-gene-1.31-mRNA-2	Gr66a-PB	FBgn0035870	94.643	224	12	0	0	500	94.643	224	12	0	0	500
maker-scf7180000003208|quiver-augustus-gene-10.6-mRNA-1	PK1-R-PE	FBgn0038201	87.234	235	30	0	0	456	85.714	245	35	0	0	501
maker-scf7180000003208|quiver-augustus-gene-10.8-mRNA-1	ro-PB	FBgn0003267	90.351	114	11	0	9.44e-106	213	96.078	102	4	0	3.77e-100	197
maker-scf7180000003208|quiver-augustus-gene-12.1-mRNA-1	mey-PB	FBgn0039851	97.44	586	15	0	0	1369	97.44	586	15	0	0	1369
maker-scf7180000003208|quiver-augustus-gene-12.5-mRNA-1	nyo-PD	FBgn0039852	98.427	572	9	0	0	1328	98.103	580	11	0	0	1344
maker-scf7180000003208|quiver-augustus-gene-13.13-mRNA-1	CG11333-PA	FBgn0039850	78.195	133	29	0	4.06e-90	266	78.01	191	42	0	8.4e-103	369
maker-scf7180000003208|quiver-augustus-gene-14.10-mRNA-1	CG34347-PE	FBgn0085376	95.851	241	10	0	0	559	95.851	241	10	0	0	557
maker-scf7180000003208|quiver-augustus-gene-15.0-mRNA-1	CG11340-PB	FBgn0039840	77.566	419	94	0	0	774	77.619	420	94	0	0	776
maker-scf7180000003208|quiver-augustus-gene-16.13-mRNA-4	CG43675-PB	FBgn0263750	82.759	29	5	0	7.14e-24	55.8	68.182	44	14	0	4.08e-19	67.7
maker-scf7180000003208|quiver-augustus-gene-16.13-mRNA-5	CG45050-PC	FBgn0266410	91.86	86	7	0	9.84e-54	208	96.226	53	2	0	1.19e-54	126
maker-scf7180000003208|quiver-augustus-gene-17.20-mRNA-1	ps-PR	FBgn0261552	95.55	427	19	0	0	862	95.55	427	19	0	0	847
maker-scf7180000003208|quiver-augustus-gene-17.21-mRNA-1	FER-PF	FBgn0000723	93.488	215	14	0	0	479	93.488	215	14	0	0	484
maker-scf7180000003208|quiver-augustus-gene-18.14-mRNA-1	atl-PC	FBgn0039213	95.038	524	26	0	0	1206	95.038	524	26	0	0	1206
maker-scf7180000003208|quiver-augustus-gene-18.16-mRNA-1	GstZ2-PA	FBgn0037697	99.537	216	1	0	4.32e-150	530	96.476	227	8	0	1.08e-152	536
maker-scf7180000003208|quiver-augustus-gene-18.17-mRNA-1	CG16779-PE	FBgn0037698	97.674	215	5	0	0	493	96.818	220	7	0	0	501
maker-scf7180000003208|quiver-augustus-gene-19.12-mRNA-1	CG13627-PB	FBgn0039217	90.816	98	9	0	0	220	88.679	106	12	0	0	231
maker-scf7180000003208|quiver-augustus-gene-19.14-mRNA-1	puf-PI	FBgn0039214	98.78	492	6	0	0	1176	98.649	518	7	0	0	1195
maker-scf7180000003208|quiver-augustus-gene-2.39-mRNA-2	CG13917-PD	FBgn0035237	65.432	324	112	0	0	423	94.984	319	16	0	0	691
maker-scf7180000003208|quiver-augustus-gene-20.17-mRNA-1	asp-PA	FBgn0000140	92.486	519	39	0	0	1119	73.513	706	187	0	0	1212
maker-scf7180000003208|quiver-augustus-gene-20.18-mRNA-1	CG42331-PD	FBgn0259233	95.119	758	37	0	0	1673	95.244	757	36	0	0	1669
maker-scf7180000003208|quiver-augustus-gene-20.27-mRNA-1	polybromo-PA	FBgn0039227	91.832	404	33	0	0	830	92.605	311	23	0	0	668
maker-scf7180000003208|quiver-augustus-gene-21.61-mRNA-1	CG34034-PB	FBgn0054034	34.615	52	34	0	1.17e-05	49.2	34.615	52	34	0	3.2e-06	49.2
maker-scf7180000003208|quiver-augustus-gene-21.64-mRNA-1	tsl-PC	FBgn0003867	94.224	277	16	0	0	646	94.224	277	16	0	0	646
maker-scf7180000003208|quiver-augustus-gene-25.40-mRNA-1	Nmnat-PA	FBgn0039254	85.235	149	22	0	3.87e-166	300	95.349	129	6	0	0	295
maker-scf7180000003208|quiver-augustus-gene-26.7-mRNA-1	tnc-PD	FBgn0039257	91.946	298	24	0	0	690	88.485	330	38	0	0	688
maker-scf7180000003208|quiver-augustus-gene-27.68-mRNA-1	5PtaseI-PF	FBgn0259178	92.138	407	32	0	0	952	92.138	407	32	0	0	952
maker-scf7180000003208|quiver-augustus-gene-27.74-mRNA-4	CG34027-PA	FBgn0054027	57.2	250	107	0	0	365	57.724	246	104	0	0	363
maker-scf7180000003208|quiver-augustus-gene-29.5-mRNA-2	CG42675-PF	FBgn0261561	86.17	94	13	0	1.58e-93	193	85.981	107	15	0	1.13e-105	220
maker-scf7180000003208|quiver-augustus-gene-3.5-mRNA-1	Capa-PA	FBgn0039722	88.75	80	9	0	8.24e-72	174	80.645	93	18	0	8.61e-76	185
maker-scf7180000003208|quiver-augustus-gene-30.7-mRNA-1	CG34113-PO	FBgn0083949	96.914	648	20	0	0	1472	96.769	650	21	0	0	1462
maker-scf7180000003208|quiver-augustus-gene-32.20-mRNA-1	CG15580-PA	FBgn0037398	66.077	339	115	0	0	544	65.882	340	116	0	0	543
maker-scf7180000003208|quiver-augustus-gene-35.3-mRNA-1	CG17672-PA	FBgn0083978	97.235	217	6	0	2.81e-158	509	97.235	217	6	0	1.6e-158	509
maker-scf7180000003208|quiver-augustus-gene-39.28-mRNA-1	sens-PA	FBgn0002573	98.592	142	2	0	0	308	98.582	141	2	0	0	304
maker-scf7180000003208|quiver-augustus-gene-4.38-mRNA-1	Skeletor-PE	FBgn0262717	96.975	529	16	0	0	1256	97.416	503	13	0	0	1194
maker-scf7180000003208|quiver-augustus-gene-40.49-mRNA-1	CG17364-PE	FBgn0036391	96.377	138	5	0	0	335	90.751	173	16	0	0	352
maker-scf7180000003208|quiver-augustus-gene-42.20-mRNA-1	CG14463-PB	FBgn0037535	72.903	155	42	0	1.25e-98	251	72.903	155	42	0	8.06e-99	250
maker-scf7180000003208|quiver-augustus-gene-42.21-mRNA-2	flfl-PE	FBgn0024555	97.72	658	15	0	0	1515	97.72	658	15	0	0	1515
maker-scf7180000003208|quiver-augustus-gene-43.14-mRNA-1	Ubc87F-PA	FBgn0267383	92.814	167	12	0	4.37e-98	356	92.814	167	12	0	8.66e-107	383
maker-scf7180000003208|quiver-augustus-gene-43.8-mRNA-1	ninaB-PA	FBgn0002937	90.57	456	43	0	0	1037	90.57	456	43	0	0	1037
maker-scf7180000003208|quiver-augustus-gene-46.16-mRNA-2	cnc-PN	FBgn0262975	93.421	152	10	0	0	340	93.421	152	10	0	0	332
maker-scf7180000003208|quiver-augustus-gene-48.29-mRNA-3	CG17119-PC	FBgn0039045	79.133	369	77	0	0	713	77.064	218	50	0	0	410
maker-scf7180000003208|quiver-augustus-gene-48.33-mRNA-1	lmd-PB	FBgn0039039	96.354	192	7	0	0	483	94.608	204	11	0	0	501
maker-scf7180000003208|quiver-augustus-gene-49.14-mRNA-3	Nha2-PB	FBgn0263390	93.301	418	28	0	0	889	91.429	490	42	0	0	1020
maker-scf7180000003208|quiver-augustus-gene-51.100-mRNA-1	CG17202-PA	FBgn0038043	93.617	94	6	0	9.92e-60	214	93.548	93	6	0	4.79e-60	211
maker-scf7180000003208|quiver-augustus-gene-51.97-mRNA-2	Desat2-PA	FBgn0043043	77.364	349	79	0	0	719	76.731	361	84	0	0	737
maker-scf7180000003208|quiver-augustus-gene-52.2-mRNA-1	Gr89a-PA	FBgn0038440	67.431	218	71	0	1.53e-146	380	67.431	218	71	0	1.28e-154	380
maker-scf7180000003208|quiver-augustus-gene-53.22-mRNA-1	CG14903-PA	FBgn0038446	89.167	120	13	0	4.31e-57	219	89.524	105	11	0	2.26e-60	228
maker-scf7180000003208|quiver-augustus-gene-53.24-mRNA-1	CG10345-PA	FBgn0027562	84.343	396	62	0	0	848	85.214	514	76	0	0	1063
maker-scf7180000003208|quiver-augustus-gene-53.25-mRNA-2	CG12783-PC	FBgn0038448	71.875	224	63	0	0	403	71.875	224	63	0	0	364
maker-scf7180000003208|quiver-augustus-gene-56.6-mRNA-1	Glut3-PA	FBgn0015230	66.258	163	55	0	2.65e-147	277	60.791	278	109	0	7.06e-140	380
maker-scf7180000003208|quiver-augustus-gene-58.43-mRNA-1	CG5225-PA	FBgn0038468	95.238	21	1	0	1.6e-29	54.2	95.238	21	1	0	7.17e-33	54.1
maker-scf7180000003208|quiver-augustus-gene-58.46-mRNA-1	Abd-B-PH	FBgn0000015	88.372	129	15	0	1.38e-133	278	88.189	127	15	0	2.5e-132	271
maker-scf7180000003208|quiver-augustus-gene-58.53-mRNA-1	CG3995-PA	FBgn0038472	82.443	131	23	0	7.6e-128	268	82.443	131	23	0	6.98e-124	232
maker-scf7180000003208|quiver-augustus-gene-6.0-mRNA-1	hth-PI	FBgn0001235	99.324	148	1	0	3.96e-99	361	99.324	148	1	0	8.84e-100	361
maker-scf7180000003208|quiver-augustus-gene-6.1-mRNA-1	hth-PA	FBgn0001235	100	126	0	0	8.23e-105	325	100	126	0	0	7.11e-108	325
maker-scf7180000003208|quiver-augustus-gene-61.32-mRNA-1	gukh-PE	FBgn0026239	89.175	194	21	0	0	379	81.633	196	36	0	0	326
maker-scf7180000003208|quiver-augustus-gene-61.35-mRNA-2	Rpt2-PB	FBgn0015282	98.649	222	3	0	0	496	98.649	222	3	0	0	495
maker-scf7180000003208|quiver-augustus-gene-62.49-mRNA-1	Miro-PF	FBgn0039140	95.948	543	22	0	0	1286	95.78	545	23	0	0	1290
maker-scf7180000003208|quiver-augustus-gene-63.46-mRNA-1	Rootletin-PF	FBgn0039152	96.207	580	22	0	0	1225	94.763	401	21	0	0	783
maker-scf7180000003208|quiver-augustus-gene-64.33-mRNA-1	CG13606-PA	FBgn0039161	79.73	74	15	0	1.22e-44	146	78.495	93	20	0	2.17e-45	178
maker-scf7180000003208|quiver-augustus-gene-64.38-mRNA-1	p38a-PC	FBgn0015765	94.444	360	20	0	0	829	94.444	360	20	0	0	829
maker-scf7180000003208|quiver-augustus-gene-64.39-mRNA-1	Myo95E-PJ	FBgn0039157	96.947	524	16	0	0	1200	96.947	524	16	0	0	1200
maker-scf7180000003208|quiver-augustus-gene-69.30-mRNA-1	CG7985-PB	FBgn0028499	94.201	638	37	0	0	1368	94.09	643	38	0	0	1417
maker-scf7180000003208|quiver-augustus-gene-69.37-mRNA-1	Prx5-PB	FBgn0038570	94.656	131	7	0	4.7e-107	292	94.656	131	7	0	2.2e-107	292
maker-scf7180000003208|quiver-augustus-gene-69.43-mRNA-1	Ice2-PA	FBgn0038860	76.636	214	50	0	0	397	76.636	214	50	0	0	397
maker-scf7180000003208|quiver-augustus-gene-69.44-mRNA-2	CG5793-PB	FBgn0038858	86.878	221	29	0	1.78e-130	464	86.878	221	29	0	6.45e-131	464
maker-scf7180000003208|quiver-augustus-gene-70.20-mRNA-4	Mvl-PH	FBgn0011672	95.833	600	25	0	0	1307	95.833	600	25	0	0	1307
maker-scf7180000003208|quiver-augustus-gene-72.2-mRNA-1	CG10933-PA	FBgn0034264	96.935	261	8	0	0	615	96.923	260	8	0	0	613
maker-scf7180000003208|quiver-augustus-gene-8.2-mRNA-1	cwo-PA	FBgn0259938	97.396	192	5	0	0	462	97.396	192	5	0	0	459
maker-scf7180000003208|quiver-augustus-gene-9.14-mRNA-1	CG3061-PA	FBgn0038195	98.182	110	2	0	0	263	96.947	131	4	0	0	303
maker-scf7180000003208|quiver-snap-gene-1.36-mRNA-1	Sbp2-PA	FBgn0087039	79.63	162	33	0	1.4e-105	316	79.63	162	33	0	5.37e-105	316
maker-scf7180000003208|quiver-snap-gene-1.37-mRNA-1	Syx7-PB	FBgn0267849	98.291	117	2	0	5.33e-119	267	89.764	127	13	0	4.67e-120	269
maker-scf7180000003208|quiver-snap-gene-1.38-mRNA-3	CG4174-PF	FBgn0036793	50.372	403	200	0	4.44e-169	515	50.372	403	200	0	8.06e-161	485
maker-scf7180000003208|quiver-snap-gene-1.41-mRNA-1	not-PC	FBgn0013717	97.761	268	6	0	0	590	97.761	268	6	0	0	590
maker-scf7180000003208|quiver-snap-gene-1.42-mRNA-1	CG7194-PA	FBgn0035868	61.145	332	129	0	1.73e-142	504	61.145	332	129	0	8.04e-143	504
maker-scf7180000003208|quiver-snap-gene-1.45-mRNA-1	CG5656-PA	FBgn0037083	90.303	495	48	0	0	1094	90.303	495	48	0	0	1094
maker-scf7180000003208|quiver-snap-gene-10.30-mRNA-1	foxo-PC	FBgn0038197	98.204	167	3	0	4.58e-166	388	97.674	172	4	0	3.3e-169	401
maker-scf7180000003208|quiver-snap-gene-10.31-mRNA-3	Npc2b-PA	FBgn0038198	87.5	160	20	0	3.04e-94	344	87.5	160	20	0	4.26e-95	344
maker-scf7180000003208|quiver-snap-gene-10.32-mRNA-1	Or88a-PA	FBgn0038203	77.439	328	74	0	0	608	73.413	252	67	0	0	472
maker-scf7180000003208|quiver-snap-gene-10.33-mRNA-1	Gr85a-PA	FBgn0045473	50	100	50	0	1.82e-76	126	46.377	138	74	0	1.93e-86	158
maker-scf7180000003208|quiver-snap-gene-10.34-mRNA-1	CG5500-PA	FBgn0039461	85.333	75	11	0	6.96e-55	163	87.879	66	8	0	2.32e-44	149
maker-scf7180000003208|quiver-snap-gene-10.36-mRNA-1	CG9920-PA	FBgn0038200	95.146	103	5	0	1.64e-59	228	95.146	103	5	0	2.42e-60	228
maker-scf7180000003208|quiver-snap-gene-10.38-mRNA-1	CG12402-PC	FBgn0038202	81.818	583	106	0	0	1131	81.678	584	107	0	0	1132
maker-scf7180000003208|quiver-snap-gene-11.11-mRNA-1	sda-PD	FBgn0015541	84.524	840	130	0	0	1704	84.524	840	130	0	0	1711
maker-scf7180000003208|quiver-snap-gene-11.12-mRNA-1	CG18472-PA	FBgn0039463	62.264	212	80	0	1.49e-167	328	62.326	215	81	0	1.33e-170	329
maker-scf7180000003208|quiver-snap-gene-11.15-mRNA-1	Ets97D-PB	FBgn0004510	83.871	155	25	0	0	321	83.871	155	25	0	0	321
maker-scf7180000003208|quiver-snap-gene-12.8-mRNA-1	CG17224-PD	FBgn0031489	83.333	156	26	0	3.82e-153	325	79.599	299	61	0	5.83e-161	564
maker-scf7180000003208|quiver-snap-gene-12.9-mRNA-1	CG6330-PA	FBgn0039464	98.193	166	3	0	0	404	98.193	166	3	0	0	404
maker-scf7180000003208|quiver-snap-gene-13.16-mRNA-2	lox-PA	FBgn0039848	88.235	306	36	0	0	694	88.235	306	36	0	0	694
maker-scf7180000003208|quiver-snap-gene-13.17-mRNA-1	CG11337-PE	FBgn0039846	91.71	772	64	0	0	1632	91.71	772	64	0	0	1604
maker-scf7180000003208|quiver-snap-gene-13.21-mRNA-2	Gprk2-PB	FBgn0261988	98.465	391	6	0	0	912	98.465	391	6	0	0	912
maker-scf7180000003208|quiver-snap-gene-13.22-mRNA-1	Gcn2-PC	FBgn0019990	92.09	354	28	0	0	742	92.09	354	28	0	0	755
maker-scf7180000003208|quiver-snap-gene-14.2-mRNA-2	CG1607-PB	FBgn0039844	97.845	464	10	0	0	1044	97.845	464	10	0	0	1044
maker-scf7180000003208|quiver-snap-gene-15.25-mRNA-1	CG1750-PA	FBgn0039836	79.819	332	67	0	0	638	79.819	332	67	0	0	638
maker-scf7180000003208|quiver-snap-gene-15.26-mRNA-1	qless-PB	FBgn0051005	96.939	392	12	0	0	875	96.939	392	12	0	0	892
maker-scf7180000003208|quiver-snap-gene-15.27-mRNA-1	CG15564-PA	FBgn0039833	97.674	129	3	0	0	288	97.581	124	3	0	0	274
maker-scf7180000003208|quiver-snap-gene-15.31-mRNA-1	spn-F-PB	FBgn0086362	81.319	182	34	0	2.17e-167	368	81.319	182	34	0	1.14e-152	364
maker-scf7180000003208|quiver-snap-gene-15.32-mRNA-1	mRpL32-PA	FBgn0039835	91.613	155	13	0	4.93e-120	352	91.613	155	13	0	2.02e-120	352
maker-scf7180000003208|quiver-snap-gene-16.19-mRNA-1	CG8121-PB	FBgn0037680	97.287	258	7	0	6.6e-173	605	97.287	258	7	0	1.89e-173	605
maker-scf7180000003208|quiver-snap-gene-16.21-mRNA-1	CG18473-PA	FBgn0037683	95.157	351	17	0	0	813	95.157	351	17	0	0	813
maker-scf7180000003208|quiver-snap-gene-16.22-mRNA-1	CG8129-PB	FBgn0037684	80.537	298	58	0	0	544	89.333	225	24	0	0	451
maker-scf7180000003208|quiver-snap-gene-17.27-mRNA-1	CG8135-PA	FBgn0037689	97.471	514	13	0	0	1105	96.238	505	19	0	0	1107
maker-scf7180000003208|quiver-snap-gene-17.28-mRNA-1	alpha-Man-IIa-PA	FBgn0011740	89.706	612	63	0	0	1335	89.706	612	63	0	0	1366
maker-scf7180000003208|quiver-snap-gene-17.33-mRNA-1	CG9356-PB	FBgn0037688	91.339	254	22	0	0	528	92.4	250	19	0	0	519
maker-scf7180000003208|quiver-snap-gene-18.0-mRNA-1	CG8147-PA	FBgn0043791	93.849	504	31	0	0	1152	93.849	504	31	0	0	1136
maker-scf7180000003208|quiver-snap-gene-18.4-mRNA-1	Wsck-PA	FBgn0046685	85.248	766	113	0	0	1619	82.983	523	89	0	0	1078
maker-scf7180000003208|quiver-snap-gene-19.0-mRNA-1	ash2-PC	FBgn0000139	96.296	540	20	0	0	1298	95.691	557	24	0	0	1327
maker-scf7180000003208|quiver-snap-gene-19.5-mRNA-1	Rpb10-PA	FBgn0039218	100	68	0	0	7.84e-42	168	100	68	0	0	1.33e-42	168
maker-scf7180000003208|quiver-snap-gene-19.7-mRNA-1	CG13630-PA	FBgn0039219	96	375	15	0	0	909	96	375	15	0	0	909
maker-scf7180000003208|quiver-snap-gene-2.28-mRNA-1	CG10064-PA	FBgn0035724	93.62	674	43	0	0	1520	93.62	674	43	0	0	1520
maker-scf7180000003208|quiver-snap-gene-2.30-mRNA-1	CG33791-PF	FBgn0035240	80.475	927	181	0	0	1835	81.01	911	173	0	0	1794
maker-scf7180000003208|quiver-snap-gene-2.31-mRNA-1	ABCB7-PB	FBgn0035244	95.71	606	26	0	0	1292	95.71	606	26	0	0	1292
maker-scf7180000003208|quiver-snap-gene-2.32-mRNA-1	CG9953-PA	FBgn0035726	86.515	482	65	0	0	1027	86.515	482	65	0	0	1027
maker-scf7180000003208|quiver-snap-gene-2.34-mRNA-1	CG12104-PB	FBgn0035238	90.566	53	5	0	3.4e-76	130	72.727	88	24	0	1.79e-73	155
maker-scf7180000003208|quiver-snap-gene-2.35-mRNA-1	CG13926-PA	FBgn0035243	94.949	198	10	0	1.58e-128	457	94.949	198	10	0	6.62e-129	457
maker-scf7180000003208|quiver-snap-gene-20.50-mRNA-1	tok-PC	FBgn0004885	92.712	837	61	0	0	1941	92.712	837	61	0	0	1978
maker-scf7180000003208|quiver-snap-gene-20.54-mRNA-1	CG6980-PA	FBgn0039228	75	192	48	0	3.16e-101	336	74.359	195	50	0	2.76e-108	333
maker-scf7180000003208|quiver-snap-gene-20.55-mRNA-1	CG34150-PB	FBgn0083986	87.931	116	14	0	1.44e-63	242	88.406	138	16	0	1.06e-64	243
maker-scf7180000003208|quiver-snap-gene-20.56-mRNA-1	AstA-PB	FBgn0015591	93.443	122	8	0	1.78e-85	281	93.443	122	8	0	2.37e-86	281
maker-scf7180000003208|quiver-snap-gene-20.57-mRNA-2	CG5805-PB	FBgn0039223	97.764	313	7	0	0	708	91.765	340	28	0	0	719
maker-scf7180000003208|quiver-snap-gene-20.58-mRNA-1	CG13634-PA	FBgn0039224	95.455	88	4	0	0	201	93.878	98	6	0	0	223
maker-scf7180000003208|quiver-snap-gene-20.59-mRNA-1	Ude-PD	FBgn0039226	90.86	186	17	0	2.77e-173	397	90.86	186	17	0	8.91e-172	389
maker-scf7180000003208|quiver-snap-gene-20.61-mRNA-1	CG5807-PB	FBgn0027539	90.602	266	25	0	0	494	90.602	266	25	0	0	492
maker-scf7180000003208|quiver-snap-gene-21.0-mRNA-1	Saf-B-PB	FBgn0039229	97.849	93	2	0	0	214	96.97	99	3	0	0	220
maker-scf7180000003208|quiver-snap-gene-21.1-mRNA-1	CG5849-PA	FBgn0038897	78.487	595	128	0	0	1176	78.487	595	128	0	0	1153
maker-scf7180000003208|quiver-snap-gene-21.10-mRNA-1	CG42870-PB	FBgn0262144	45.652	92	50	0	8.45e-22	101	45.652	92	50	0	3.38e-22	101
maker-scf7180000003208|quiver-snap-gene-21.14-mRNA-1	RpI12-PA	FBgn0038903	90	70	7	0	5.31e-73	164	90	70	7	0	1.34e-73	164
maker-scf7180000003208|quiver-snap-gene-21.2-mRNA-1	CG31343-PA	FBgn0051343	74	550	143	0	0	984	82.203	354	63	0	0	724
maker-scf7180000003208|quiver-snap-gene-21.3-mRNA-2	CG31198-PA	FBgn0051198	79.9	801	161	0	0	1568	79.9	801	161	0	0	1558
maker-scf7180000003208|quiver-snap-gene-21.4-mRNA-1	CG42335-PE	FBgn0259237	81.663	409	75	0	0	842	81.663	409	75	0	0	842
maker-scf7180000003208|quiver-snap-gene-21.5-mRNA-1	Burs-PA	FBgn0038901	97.241	145	4	0	1.09e-105	355	95.402	174	8	0	3.76e-116	414
maker-scf7180000003208|quiver-snap-gene-21.6-mRNA-1	CG6800-PA	FBgn0038902	97.909	287	6	0	0	676	97.909	287	6	0	0	643
maker-scf7180000003208|quiver-snap-gene-21.7-mRNA-1	CG5808-PA	FBgn0027617	87.591	411	51	0	0	810	87.379	412	52	0	0	811
maker-scf7180000003208|quiver-snap-gene-21.8-mRNA-1	niki-PA	FBgn0045980	94.184	619	36	0	0	1409	88.209	670	79	0	0	1410
maker-scf7180000003208|quiver-snap-gene-21.9-mRNA-1	RabX4-PA	FBgn0051118	100	214	0	0	4.33e-134	476	100	214	0	0	1.62e-134	476
maker-scf7180000003208|quiver-snap-gene-22.0-mRNA-1	lsn-PA	FBgn0260940	93.333	255	17	0	6.47e-163	573	93.333	255	17	0	9.77e-158	553
maker-scf7180000003208|quiver-snap-gene-22.1-mRNA-2	CG31431-PC	FBgn0051431	87.097	186	24	0	0	420	87.097	186	24	0	0	420
maker-scf7180000003208|quiver-snap-gene-22.10-mRNA-1	CG31174-PA	FBgn0051174	50.575	87	43	0	4.62e-12	70.3	50.575	87	43	0	3.05e-20	96.5
maker-scf7180000003208|quiver-snap-gene-22.11-mRNA-1	CG34148-PB	FBgn0083984	95	140	7	0	4.37e-91	332	95	140	7	0	1.39e-91	332
maker-scf7180000003208|quiver-snap-gene-22.2-mRNA-1	CG6656-PA	FBgn0038912	94.301	193	11	0	0	441	94.444	396	22	0	0	908
maker-scf7180000003208|quiver-snap-gene-22.4-mRNA-1	CG31465-PA	FBgn0051465	72.674	172	47	0	0	310	72.674	172	47	0	0	307
maker-scf7180000003208|quiver-snap-gene-22.5-mRNA-1	CASK-PH	FBgn0013759	99.381	485	3	0	0	1146	99.383	486	3	0	0	1146
maker-scf7180000003208|quiver-snap-gene-22.7-mRNA-1	Gr93b-PB	FBgn0045470	81.875	160	29	0	5.16e-161	288	85.455	110	16	0	5e-148	198
maker-scf7180000003208|quiver-snap-gene-22.8-mRNA-1	glec-PA	FBgn0015229	60.87	46	18	0	8.3e-12	70.3	57.143	49	21	0	2.19e-13	68.8
maker-scf7180000003208|quiver-snap-gene-22.9-mRNA-1	CG6569-PB	FBgn0038909	48.485	396	204	0	3.83e-121	434	46.853	143	76	0	2.65e-102	154
maker-scf7180000003208|quiver-snap-gene-23.0-mRNA-2	CG6678-PA	FBgn0038917	82.036	167	30	0	0	347	82.036	167	30	0	0	347
maker-scf7180000003208|quiver-snap-gene-23.1-mRNA-1	CG17843-PA	FBgn0038919	78.03	132	29	0	0	270	78.03	132	29	0	0	270
maker-scf7180000003208|quiver-snap-gene-25.10-mRNA-1	Cchl-PB	FBgn0038925	93.972	282	17	0	0	643	93.972	282	17	0	0	635
maker-scf7180000003208|quiver-snap-gene-25.11-mRNA-1	CG13409-PA	FBgn0038926	98.171	492	9	0	0	1111	97.024	504	15	0	0	1124
maker-scf7180000003208|quiver-snap-gene-25.12-mRNA-1	CG6015-PA	FBgn0038927	97.207	537	15	0	0	1320	96.721	549	18	0	0	1344
[truncated: 8,996 more rows]
